# Supplementary material for: Identification of region-specific astrocyte subtypes at single cell resolution
Source: Nat Commun. 2020 Mar 5;11:1220. doi: 10.1038/s41467-019-14198-8 (PMC7058027; doi:10.1038/s41467-019-14198-8)
Supplement: Supplementary file 4 — Supplementary Data 1 [file 41467_2019_14198_MOESM4_ESM.xlsx]

## Sheet: Sheet1
Batiuk, Martirosyan et al. Supplementary Data 1.
Cell ID	Plate name	Brain area	Sample name	Reverse transcription date	Reverse transcription thermal block	TSO freeze thaw cycles	Pre PCR delay days	cDNA ampure beads purification date	cDNA concentration measurement date	Library prep date	Library PCR thermal block	Index kit used	Pool name	Type
X105A10_S169	105	Cortex	1C	12.10.2016-2	2	0	1	19.10.2016	10.11.2016	24.11.2016-5	1	D	B	Mural
X105A11_S177	105	Cortex	1C	12.10.2016-2	2	0	1	19.10.2016	10.11.2016	24.11.2016-5	1	D	B	AST2
X105A12_S185	105	Cortex	1C	12.10.2016-2	2	0	1	19.10.2016	10.11.2016	24.11.2016-5	1	D	B	AST2
X105A1_S97	105	Cortex	1C	12.10.2016-2	2	0	1	19.10.2016	10.11.2016	24.11.2016-5	1	D	B	AST2
X105A2_S105	105	Cortex	1C	12.10.2016-2	2	0	1	19.10.2016	10.11.2016	24.11.2016-5	1	D	B	AST2
X105A3_S113	105	Cortex	1C	12.10.2016-2	2	0	1	19.10.2016	10.11.2016	24.11.2016-5	1	D	B	AST3
X105A4_S121	105	Cortex	1C	12.10.2016-2	2	0	1	19.10.2016	10.11.2016	24.11.2016-5	1	D	B	AST3
X105A5_S129	105	Cortex	1C	12.10.2016-2	2	0	1	19.10.2016	10.11.2016	24.11.2016-5	1	D	B	AST2
X105A6_S137	105	Cortex	1C	12.10.2016-2	2	0	1	19.10.2016	10.11.2016	24.11.2016-5	1	D	B	AST3
X105A9_S161	105	Cortex	1C	12.10.2016-2	2	0	1	19.10.2016	10.11.2016	24.11.2016-5	1	D	B	AST3
X105B11_S178	105	Cortex	1C	12.10.2016-2	2	0	1	19.10.2016	10.11.2016	24.11.2016-5	1	D	B	AST3
X105B12_S186	105	Cortex	1C	12.10.2016-2	2	0	1	19.10.2016	10.11.2016	24.11.2016-5	1	D	B	AST2
X105B1_S98	105	Cortex	1C	12.10.2016-2	2	0	1	19.10.2016	10.11.2016	24.11.2016-5	1	D	B	AST2
X105B2_S106	105	Cortex	1C	12.10.2016-2	2	0	1	19.10.2016	10.11.2016	24.11.2016-5	1	D	B	AST2
X105B3_S114	105	Cortex	1C	12.10.2016-2	2	0	1	19.10.2016	10.11.2016	24.11.2016-5	1	D	B	AST2
X105B9_S162	105	Cortex	1C	12.10.2016-2	2	0	1	19.10.2016	10.11.2016	24.11.2016-5	1	D	B	AST2
X105C10_S171	105	Cortex	1C	12.10.2016-2	2	0	1	19.10.2016	10.11.2016	24.11.2016-5	1	D	B	Mural
X105C11_S179	105	Cortex	1C	12.10.2016-2	2	0	1	19.10.2016	10.11.2016	24.11.2016-5	1	D	B	AST2
X105C12_S187	105	Cortex	1C	12.10.2016-2	2	0	1	19.10.2016	10.11.2016	24.11.2016-5	1	D	B	AST3
X105C1_S99	105	Cortex	1C	12.10.2016-2	2	0	1	19.10.2016	10.11.2016	24.11.2016-5	1	D	B	AST2
X105C2_S107	105	Cortex	1C	12.10.2016-2	2	0	1	19.10.2016	10.11.2016	24.11.2016-5	1	D	B	AST3
X105C4_S123	105	Cortex	1C	12.10.2016-2	2	0	1	19.10.2016	10.11.2016	24.11.2016-5	1	D	B	AST2
X105C5_S131	105	Cortex	1C	12.10.2016-2	2	0	1	19.10.2016	10.11.2016	24.11.2016-5	1	D	B	AST3
X105C7_S147	105	Cortex	1C	12.10.2016-2	2	0	1	19.10.2016	10.11.2016	24.11.2016-5	1	D	B	AST3
X105C8_S155	105	Cortex	1C	12.10.2016-2	2	0	1	19.10.2016	10.11.2016	24.11.2016-5	1	D	B	AST1
X105C9_S163	105	Cortex	1C	12.10.2016-2	2	0	1	19.10.2016	10.11.2016	24.11.2016-5	1	D	B	AST3
X105D10_S172	105	Cortex	1C	12.10.2016-2	2	0	1	19.10.2016	10.11.2016	24.11.2016-5	1	D	B	AST2
X105D11_S180	105	Cortex	1C	12.10.2016-2	2	0	1	19.10.2016	10.11.2016	24.11.2016-5	1	D	B	Endothelial
X105D12_S188	105	Cortex	1C	12.10.2016-2	2	0	1	19.10.2016	10.11.2016	24.11.2016-5	1	D	B	AST2
X105D1_S100	105	Cortex	1C	12.10.2016-2	2	0	1	19.10.2016	10.11.2016	24.11.2016-5	1	D	B	AST2
X105D2_S108	105	Cortex	1C	12.10.2016-2	2	0	1	19.10.2016	10.11.2016	24.11.2016-5	1	D	B	AST2
X105D3_S116	105	Cortex	1C	12.10.2016-2	2	0	1	19.10.2016	10.11.2016	24.11.2016-5	1	D	B	AST2
X105D4_S124	105	Cortex	1C	12.10.2016-2	2	0	1	19.10.2016	10.11.2016	24.11.2016-5	1	D	B	AST2
X105D6_S140	105	Cortex	1C	12.10.2016-2	2	0	1	19.10.2016	10.11.2016	24.11.2016-5	1	D	B	AST1
X105D7_S148	105	Cortex	1C	12.10.2016-2	2	0	1	19.10.2016	10.11.2016	24.11.2016-5	1	D	B	AST2
X105D8_S156	105	Cortex	1C	12.10.2016-2	2	0	1	19.10.2016	10.11.2016	24.11.2016-5	1	D	B	AST2
X105E12_S189	105	Cortex	1C	12.10.2016-2	2	0	1	19.10.2016	10.11.2016	24.11.2016-5	1	D	B	AST1
X105E1_S101	105	Cortex	1C	12.10.2016-2	2	0	1	19.10.2016	10.11.2016	24.11.2016-5	1	D	B	AST2
X105E3_S117	105	Cortex	1C	12.10.2016-2	2	0	1	19.10.2016	10.11.2016	24.11.2016-5	1	D	B	AST3
X105E5_S133	105	Cortex	1C	12.10.2016-2	2	0	1	19.10.2016	10.11.2016	24.11.2016-5	1	D	B	AST3
X105E7_S149	105	Cortex	1C	12.10.2016-2	2	0	1	19.10.2016	10.11.2016	24.11.2016-5	1	D	B	AST2
X105E8_S157	105	Cortex	1C	12.10.2016-2	2	0	1	19.10.2016	10.11.2016	24.11.2016-5	1	D	B	AST3
X105E9_S165	105	Cortex	1C	12.10.2016-2	2	0	1	19.10.2016	10.11.2016	24.11.2016-5	1	D	B	AST2
X105F10_S174	105	Cortex	1C	12.10.2016-2	2	0	1	19.10.2016	10.11.2016	24.11.2016-5	1	D	B	AST2
X105F11_S182	105	Cortex	1C	12.10.2016-2	2	0	1	19.10.2016	10.11.2016	24.11.2016-5	1	D	B	AST1
X105F1_S102	105	Cortex	1C	12.10.2016-2	2	0	1	19.10.2016	10.11.2016	24.11.2016-5	1	D	B	AST3
X105F4_S126	105	Cortex	1C	12.10.2016-2	2	0	1	19.10.2016	10.11.2016	24.11.2016-5	1	D	B	AST2
X105F7_S150	105	Cortex	1C	12.10.2016-2	2	0	1	19.10.2016	10.11.2016	24.11.2016-5	1	D	B	AST3
X105F8_S158	105	Cortex	1C	12.10.2016-2	2	0	1	19.10.2016	10.11.2016	24.11.2016-5	1	D	B	AST3
X105F9_S166	105	Cortex	1C	12.10.2016-2	2	0	1	19.10.2016	10.11.2016	24.11.2016-5	1	D	B	AST2
X105G10_S175	105	Cortex	1C	12.10.2016-2	2	0	1	19.10.2016	10.11.2016	24.11.2016-5	1	D	B	AST2
X105G11_S183	105	Cortex	1C	12.10.2016-2	2	0	1	19.10.2016	10.11.2016	24.11.2016-5	1	D	B	AST2
X105G2_S111	105	Cortex	1C	12.10.2016-2	2	0	1	19.10.2016	10.11.2016	24.11.2016-5	1	D	B	AST3
X105G3_S119	105	Cortex	1C	12.10.2016-2	2	0	1	19.10.2016	10.11.2016	24.11.2016-5	1	D	B	AST2
X105G4_S127	105	Cortex	1C	12.10.2016-2	2	0	1	19.10.2016	10.11.2016	24.11.2016-5	1	D	B	AST1
X105G5_S135	105	Cortex	1C	12.10.2016-2	2	0	1	19.10.2016	10.11.2016	24.11.2016-5	1	D	B	Mural
X105G6_S143	105	Cortex	1C	12.10.2016-2	2	0	1	19.10.2016	10.11.2016	24.11.2016-5	1	D	B	AST1
X105G8_S159	105	Cortex	1C	12.10.2016-2	2	0	1	19.10.2016	10.11.2016	24.11.2016-5	1	D	B	AST3
X105G9_S167	105	Cortex	1C	12.10.2016-2	2	0	1	19.10.2016	10.11.2016	24.11.2016-5	1	D	B	AST3
X105H10_S176	105	Cortex	1C	12.10.2016-2	2	0	1	19.10.2016	10.11.2016	24.11.2016-5	1	D	B	AST2
X105H11_S184	105	Cortex	1C	12.10.2016-2	2	0	1	19.10.2016	10.11.2016	24.11.2016-5	1	D	B	AST1
X105H2_S112	105	Cortex	1C	12.10.2016-2	2	0	1	19.10.2016	10.11.2016	24.11.2016-5	1	D	B	AST3
X105H6_S144	105	Cortex	1C	12.10.2016-2	2	0	1	19.10.2016	10.11.2016	24.11.2016-5	1	D	B	AST2
X105H7_S152	105	Cortex	1C	12.10.2016-2	2	0	1	19.10.2016	10.11.2016	24.11.2016-5	1	D	B	AST2
X105H8_S160	105	Cortex	1C	12.10.2016-2	2	0	1	19.10.2016	10.11.2016	24.11.2016-5	1	D	B	(none)
X105H9_S168	105	Cortex	1C	12.10.2016-2	2	0	1	19.10.2016	10.11.2016	24.11.2016-5	1	D	B	AST2
X115A10_S265	115	Cortex	2C	17.10.2016	3	1	0	26.10.2016	9.11.2016	23.11.2016-4	1	C	A	AST2
X115A11_S273	115	Cortex	2C	17.10.2016	3	1	0	26.10.2016	9.11.2016	23.11.2016-4	1	C	A	AST2
X115A12_S281	115	Cortex	2C	17.10.2016	3	1	0	26.10.2016	9.11.2016	23.11.2016-4	1	C	A	AST3
X115A1_S193	115	Cortex	2C	17.10.2016	3	1	0	26.10.2016	9.11.2016	23.11.2016-4	1	C	A	AST2
X115A2_S201	115	Cortex	2C	17.10.2016	3	1	0	26.10.2016	9.11.2016	23.11.2016-4	1	C	A	AST2
X115A3_S209	115	Cortex	2C	17.10.2016	3	1	0	26.10.2016	9.11.2016	23.11.2016-4	1	C	A	AST2
X115A4_S217	115	Cortex	2C	17.10.2016	3	1	0	26.10.2016	9.11.2016	23.11.2016-4	1	C	A	(none)
X115A5_S225	115	Cortex	2C	17.10.2016	3	1	0	26.10.2016	9.11.2016	23.11.2016-4	1	C	A	AST2
X115A6_S233	115	Cortex	2C	17.10.2016	3	1	0	26.10.2016	9.11.2016	23.11.2016-4	1	C	A	AST3
X115A7_S241	115	Cortex	2C	17.10.2016	3	1	0	26.10.2016	9.11.2016	23.11.2016-4	1	C	A	AST1
X115A8_S249	115	Cortex	2C	17.10.2016	3	1	0	26.10.2016	9.11.2016	23.11.2016-4	1	C	A	AST2
X115B10_S266	115	Cortex	2C	17.10.2016	3	1	0	26.10.2016	9.11.2016	23.11.2016-4	1	C	A	AST2
X115B11_S274	115	Cortex	2C	17.10.2016	3	1	0	26.10.2016	9.11.2016	23.11.2016-4	1	C	A	AST2
X115B12_S282	115	Cortex	2C	17.10.2016	3	1	0	26.10.2016	9.11.2016	23.11.2016-4	1	C	A	AST2
X115B1_S194	115	Cortex	2C	17.10.2016	3	1	0	26.10.2016	9.11.2016	23.11.2016-4	1	C	A	AST3
X115B3_S210	115	Cortex	2C	17.10.2016	3	1	0	26.10.2016	9.11.2016	23.11.2016-4	1	C	A	AST3
X115B4_S218	115	Cortex	2C	17.10.2016	3	1	0	26.10.2016	9.11.2016	23.11.2016-4	1	C	A	AST2
X115B5_S226	115	Cortex	2C	17.10.2016	3	1	0	26.10.2016	9.11.2016	23.11.2016-4	1	C	A	Endothelial
X115B7_S242	115	Cortex	2C	17.10.2016	3	1	0	26.10.2016	9.11.2016	23.11.2016-4	1	C	A	AST2
X115B8_S250	115	Cortex	2C	17.10.2016	3	1	0	26.10.2016	9.11.2016	23.11.2016-4	1	C	A	AST3
X115B9_S258	115	Cortex	2C	17.10.2016	3	1	0	26.10.2016	9.11.2016	23.11.2016-4	1	C	A	AST2
X115C10_S267	115	Cortex	2C	17.10.2016	3	1	0	26.10.2016	9.11.2016	23.11.2016-4	1	C	A	AST2
X115C11_S275	115	Cortex	2C	17.10.2016	3	1	0	26.10.2016	9.11.2016	23.11.2016-4	1	C	A	AST2
X115C12_S283	115	Cortex	2C	17.10.2016	3	1	0	26.10.2016	9.11.2016	23.11.2016-4	1	C	A	AST2
X115C1_S195	115	Cortex	2C	17.10.2016	3	1	0	26.10.2016	9.11.2016	23.11.2016-4	1	C	A	AST5
X115C2_S203	115	Cortex	2C	17.10.2016	3	1	0	26.10.2016	9.11.2016	23.11.2016-4	1	C	A	AST3
X115C4_S219	115	Cortex	2C	17.10.2016	3	1	0	26.10.2016	9.11.2016	23.11.2016-4	1	C	A	AST2
X115C5_S227	115	Cortex	2C	17.10.2016	3	1	0	26.10.2016	9.11.2016	23.11.2016-4	1	C	A	AST3
X115C6_S235	115	Cortex	2C	17.10.2016	3	1	0	26.10.2016	9.11.2016	23.11.2016-4	1	C	A	AST2
X115C7_S243	115	Cortex	2C	17.10.2016	3	1	0	26.10.2016	9.11.2016	23.11.2016-4	1	C	A	AST3
X115C8_S251	115	Cortex	2C	17.10.2016	3	1	0	26.10.2016	9.11.2016	23.11.2016-4	1	C	A	AST3
X115C9_S259	115	Cortex	2C	17.10.2016	3	1	0	26.10.2016	9.11.2016	23.11.2016-4	1	C	A	AST3
X115D11_S276	115	Cortex	2C	17.10.2016	3	1	0	26.10.2016	9.11.2016	23.11.2016-4	1	C	A	AST1
X115D12_S284	115	Cortex	2C	17.10.2016	3	1	0	26.10.2016	9.11.2016	23.11.2016-4	1	C	A	AST2
X115D1_S196	115	Cortex	2C	17.10.2016	3	1	0	26.10.2016	9.11.2016	23.11.2016-4	1	C	A	AST3
X115D2_S204	115	Cortex	2C	17.10.2016	3	1	0	26.10.2016	9.11.2016	23.11.2016-4	1	C	A	AST2
X115D3_S212	115	Cortex	2C	17.10.2016	3	1	0	26.10.2016	9.11.2016	23.11.2016-4	1	C	A	AST2
X115D4_S220	115	Cortex	2C	17.10.2016	3	1	0	26.10.2016	9.11.2016	23.11.2016-4	1	C	A	AST1
X115D5_S228	115	Cortex	2C	17.10.2016	3	1	0	26.10.2016	9.11.2016	23.11.2016-4	1	C	A	AST2
X115D6_S236	115	Cortex	2C	17.10.2016	3	1	0	26.10.2016	9.11.2016	23.11.2016-4	1	C	A	Mural
X115D7_S244	115	Cortex	2C	17.10.2016	3	1	0	26.10.2016	9.11.2016	23.11.2016-4	1	C	A	AST2
X115E10_S269	115	Cortex	2C	17.10.2016	3	1	0	26.10.2016	9.11.2016	23.11.2016-4	1	C	A	AST3
X115E11_S277	115	Cortex	2C	17.10.2016	3	1	0	26.10.2016	9.11.2016	23.11.2016-4	1	C	A	AST3
X115E12_S285	115	Cortex	2C	17.10.2016	3	1	0	26.10.2016	9.11.2016	23.11.2016-4	1	C	A	AST2
X115E1_S197	115	Cortex	2C	17.10.2016	3	1	0	26.10.2016	9.11.2016	23.11.2016-4	1	C	A	AST1
X115E2_S205	115	Cortex	2C	17.10.2016	3	1	0	26.10.2016	9.11.2016	23.11.2016-4	1	C	A	AST2
X115E3_S213	115	Cortex	2C	17.10.2016	3	1	0	26.10.2016	9.11.2016	23.11.2016-4	1	C	A	AST2
X115E4_S221	115	Cortex	2C	17.10.2016	3	1	0	26.10.2016	9.11.2016	23.11.2016-4	1	C	A	AST2
X115E5_S229	115	Cortex	2C	17.10.2016	3	1	0	26.10.2016	9.11.2016	23.11.2016-4	1	C	A	Mural
X115E7_S245	115	Cortex	2C	17.10.2016	3	1	0	26.10.2016	9.11.2016	23.11.2016-4	1	C	A	AST3
X115E9_S261	115	Cortex	2C	17.10.2016	3	1	0	26.10.2016	9.11.2016	23.11.2016-4	1	C	A	AST2
X115F10_S270	115	Cortex	2C	17.10.2016	3	1	0	26.10.2016	9.11.2016	23.11.2016-4	1	C	A	AST3
X115F11_S278	115	Cortex	2C	17.10.2016	3	1	0	26.10.2016	9.11.2016	23.11.2016-4	1	C	A	AST3
X115F1_S198	115	Cortex	2C	17.10.2016	3	1	0	26.10.2016	9.11.2016	23.11.2016-4	1	C	A	AST2
X115F2_S206	115	Cortex	2C	17.10.2016	3	1	0	26.10.2016	9.11.2016	23.11.2016-4	1	C	A	AST2
X115F3_S214	115	Cortex	2C	17.10.2016	3	1	0	26.10.2016	9.11.2016	23.11.2016-4	1	C	A	AST3
X115F4_S222	115	Cortex	2C	17.10.2016	3	1	0	26.10.2016	9.11.2016	23.11.2016-4	1	C	A	AST3
X115F5_S230	115	Cortex	2C	17.10.2016	3	1	0	26.10.2016	9.11.2016	23.11.2016-4	1	C	A	AST2
X115F6_S238	115	Cortex	2C	17.10.2016	3	1	0	26.10.2016	9.11.2016	23.11.2016-4	1	C	A	AST2
X115F7_S246	115	Cortex	2C	17.10.2016	3	1	0	26.10.2016	9.11.2016	23.11.2016-4	1	C	A	AST3
X115F8_S254	115	Cortex	2C	17.10.2016	3	1	0	26.10.2016	9.11.2016	23.11.2016-4	1	C	A	AST2
X115F9_S262	115	Cortex	2C	17.10.2016	3	1	0	26.10.2016	9.11.2016	23.11.2016-4	1	C	A	AST2
X115G2_S207	115	Cortex	2C	17.10.2016	3	1	0	26.10.2016	9.11.2016	23.11.2016-4	1	C	A	AST2
X115G3_S215	115	Cortex	2C	17.10.2016	3	1	0	26.10.2016	9.11.2016	23.11.2016-4	1	C	A	AST1
X115G4_S223	115	Cortex	2C	17.10.2016	3	1	0	26.10.2016	9.11.2016	23.11.2016-4	1	C	A	AST2
X115G5_S231	115	Cortex	2C	17.10.2016	3	1	0	26.10.2016	9.11.2016	23.11.2016-4	1	C	A	AST3
X115G8_S255	115	Cortex	2C	17.10.2016	3	1	0	26.10.2016	9.11.2016	23.11.2016-4	1	C	A	AST3
X115G9_S263	115	Cortex	2C	17.10.2016	3	1	0	26.10.2016	9.11.2016	23.11.2016-4	1	C	A	AST5
X115H10_S272	115	Cortex	2C	17.10.2016	3	1	0	26.10.2016	9.11.2016	23.11.2016-4	1	C	A	AST2
X115H11_S280	115	Cortex	2C	17.10.2016	3	1	0	26.10.2016	9.11.2016	23.11.2016-4	1	C	A	AST2
X115H1_S200	115	Cortex	2C	17.10.2016	3	1	0	26.10.2016	9.11.2016	23.11.2016-4	1	C	A	AST3
X115H2_S208	115	Cortex	2C	17.10.2016	3	1	0	26.10.2016	9.11.2016	23.11.2016-4	1	C	A	AST1
X115H3_S216	115	Cortex	2C	17.10.2016	3	1	0	26.10.2016	9.11.2016	23.11.2016-4	1	C	A	AST2
X115H4_S224	115	Cortex	2C	17.10.2016	3	1	0	26.10.2016	9.11.2016	23.11.2016-4	1	C	A	AST1
X115H5_S232	115	Cortex	2C	17.10.2016	3	1	0	26.10.2016	9.11.2016	23.11.2016-4	1	C	A	AST3
X115H8_S256	115	Cortex	2C	17.10.2016	3	1	0	26.10.2016	9.11.2016	23.11.2016-4	1	C	A	AST5
X115H9_S264	115	Cortex	2C	17.10.2016	3	1	0	26.10.2016	9.11.2016	23.11.2016-4	1	C	A	AST1
X118A10_S169	118	Hippocampus	2H	17.10.2016	1	1	0	24.10.2016	16.11.2016	25.11.2016	2	D	C	AST1
X118A11_S177	118	Hippocampus	2H	17.10.2016	1	1	0	24.10.2016	16.11.2016	25.11.2016	2	D	C	AST1
X118A1_S97	118	Hippocampus	2H	17.10.2016	1	1	0	24.10.2016	16.11.2016	25.11.2016	2	D	C	AST4
X118A3_S113	118	Hippocampus	2H	17.10.2016	1	1	0	24.10.2016	16.11.2016	25.11.2016	2	D	C	AST1
X118A4_S121	118	Hippocampus	2H	17.10.2016	1	1	0	24.10.2016	16.11.2016	25.11.2016	2	D	C	AST1
X118A5_S129	118	Hippocampus	2H	17.10.2016	1	1	0	24.10.2016	16.11.2016	25.11.2016	2	D	C	AST1
X118A6_S137	118	Hippocampus	2H	17.10.2016	1	1	0	24.10.2016	16.11.2016	25.11.2016	2	D	C	AST1
X118A7_S145	118	Hippocampus	2H	17.10.2016	1	1	0	24.10.2016	16.11.2016	25.11.2016	2	D	C	AST1
X118A8_S153	118	Hippocampus	2H	17.10.2016	1	1	0	24.10.2016	16.11.2016	25.11.2016	2	D	C	Mural
X118A9_S161	118	Hippocampus	2H	17.10.2016	1	1	0	24.10.2016	16.11.2016	25.11.2016	2	D	C	AST3
X118B1_S98	118	Hippocampus	2H	17.10.2016	1	1	0	24.10.2016	16.11.2016	25.11.2016	2	D	C	AST5
X118B2_S106	118	Hippocampus	2H	17.10.2016	1	1	0	24.10.2016	16.11.2016	25.11.2016	2	D	C	Mural
X118B5_S130	118	Hippocampus	2H	17.10.2016	1	1	0	24.10.2016	16.11.2016	25.11.2016	2	D	C	AST4
X118B6_S138	118	Hippocampus	2H	17.10.2016	1	1	0	24.10.2016	16.11.2016	25.11.2016	2	D	C	AST1
X118B7_S146	118	Hippocampus	2H	17.10.2016	1	1	0	24.10.2016	16.11.2016	25.11.2016	2	D	C	AST1
X118C11_S179	118	Hippocampus	2H	17.10.2016	1	1	0	24.10.2016	16.11.2016	25.11.2016	2	D	C	Endothelial
X118C3_S115	118	Hippocampus	2H	17.10.2016	1	1	0	24.10.2016	16.11.2016	25.11.2016	2	D	C	AST1
X118C4_S123	118	Hippocampus	2H	17.10.2016	1	1	0	24.10.2016	16.11.2016	25.11.2016	2	D	C	AST1
X118C6_S139	118	Hippocampus	2H	17.10.2016	1	1	0	24.10.2016	16.11.2016	25.11.2016	2	D	C	AST1
X118C7_S147	118	Hippocampus	2H	17.10.2016	1	1	0	24.10.2016	16.11.2016	25.11.2016	2	D	C	AST1
X118C8_S155	118	Hippocampus	2H	17.10.2016	1	1	0	24.10.2016	16.11.2016	25.11.2016	2	D	C	AST3
X118C9_S163	118	Hippocampus	2H	17.10.2016	1	1	0	24.10.2016	16.11.2016	25.11.2016	2	D	C	AST1
X118D10_S172	118	Hippocampus	2H	17.10.2016	1	1	0	24.10.2016	16.11.2016	25.11.2016	2	D	C	AST1
X118D2_S108	118	Hippocampus	2H	17.10.2016	1	1	0	24.10.2016	16.11.2016	25.11.2016	2	D	C	AST4
X118D3_S116	118	Hippocampus	2H	17.10.2016	1	1	0	24.10.2016	16.11.2016	25.11.2016	2	D	C	Mural
X118D4_S124	118	Hippocampus	2H	17.10.2016	1	1	0	24.10.2016	16.11.2016	25.11.2016	2	D	C	AST3
X118D5_S132	118	Hippocampus	2H	17.10.2016	1	1	0	24.10.2016	16.11.2016	25.11.2016	2	D	C	AST3
X118D6_S140	118	Hippocampus	2H	17.10.2016	1	1	0	24.10.2016	16.11.2016	25.11.2016	2	D	C	AST1
X118D7_S148	118	Hippocampus	2H	17.10.2016	1	1	0	24.10.2016	16.11.2016	25.11.2016	2	D	C	AST1
X118D8_S156	118	Hippocampus	2H	17.10.2016	1	1	0	24.10.2016	16.11.2016	25.11.2016	2	D	C	AST1
X118D9_S164	118	Hippocampus	2H	17.10.2016	1	1	0	24.10.2016	16.11.2016	25.11.2016	2	D	C	AST3
X118E12_S189	118	Hippocampus	2H	17.10.2016	1	1	0	24.10.2016	16.11.2016	25.11.2016	2	D	C	AST1
X118E1_S101	118	Hippocampus	2H	17.10.2016	1	1	0	24.10.2016	16.11.2016	25.11.2016	2	D	C	AST1
X118E2_S109	118	Hippocampus	2H	17.10.2016	1	1	0	24.10.2016	16.11.2016	25.11.2016	2	D	C	AST1
X118E3_S117	118	Hippocampus	2H	17.10.2016	1	1	0	24.10.2016	16.11.2016	25.11.2016	2	D	C	AST1
X118E4_S125	118	Hippocampus	2H	17.10.2016	1	1	0	24.10.2016	16.11.2016	25.11.2016	2	D	C	AST3
X118E5_S133	118	Hippocampus	2H	17.10.2016	1	1	0	24.10.2016	16.11.2016	25.11.2016	2	D	C	AST1
X118E6_S141	118	Hippocampus	2H	17.10.2016	1	1	0	24.10.2016	16.11.2016	25.11.2016	2	D	C	AST1
X118E7_S149	118	Hippocampus	2H	17.10.2016	1	1	0	24.10.2016	16.11.2016	25.11.2016	2	D	C	Neuronal
X118F1_S102	118	Hippocampus	2H	17.10.2016	1	1	0	24.10.2016	16.11.2016	25.11.2016	2	D	C	AST4
X118F2_S110	118	Hippocampus	2H	17.10.2016	1	1	0	24.10.2016	16.11.2016	25.11.2016	2	D	C	AST1
X118F3_S118	118	Hippocampus	2H	17.10.2016	1	1	0	24.10.2016	16.11.2016	25.11.2016	2	D	C	AST1
X118F6_S142	118	Hippocampus	2H	17.10.2016	1	1	0	24.10.2016	16.11.2016	25.11.2016	2	D	C	Mural
X118F7_S150	118	Hippocampus	2H	17.10.2016	1	1	0	24.10.2016	16.11.2016	25.11.2016	2	D	C	AST1
X118F8_S158	118	Hippocampus	2H	17.10.2016	1	1	0	24.10.2016	16.11.2016	25.11.2016	2	D	C	Endothelial
X118F9_S166	118	Hippocampus	2H	17.10.2016	1	1	0	24.10.2016	16.11.2016	25.11.2016	2	D	C	AST1
X118G10_S175	118	Hippocampus	2H	17.10.2016	1	1	0	24.10.2016	16.11.2016	25.11.2016	2	D	C	AST3
X118G11_S183	118	Hippocampus	2H	17.10.2016	1	1	0	24.10.2016	16.11.2016	25.11.2016	2	D	C	AST3
X118G1_S103	118	Hippocampus	2H	17.10.2016	1	1	0	24.10.2016	16.11.2016	25.11.2016	2	D	C	Neuronal
X118G3_S119	118	Hippocampus	2H	17.10.2016	1	1	0	24.10.2016	16.11.2016	25.11.2016	2	D	C	AST1
X118G7_S151	118	Hippocampus	2H	17.10.2016	1	1	0	24.10.2016	16.11.2016	25.11.2016	2	D	C	AST1
X118G8_S159	118	Hippocampus	2H	17.10.2016	1	1	0	24.10.2016	16.11.2016	25.11.2016	2	D	C	AST1
X118G9_S167	118	Hippocampus	2H	17.10.2016	1	1	0	24.10.2016	16.11.2016	25.11.2016	2	D	C	AST3
X118H10_S176	118	Hippocampus	2H	17.10.2016	1	1	0	24.10.2016	16.11.2016	25.11.2016	2	D	C	AST1
X118H1_S104	118	Hippocampus	2H	17.10.2016	1	1	0	24.10.2016	16.11.2016	25.11.2016	2	D	C	AST4
X118H2_S112	118	Hippocampus	2H	17.10.2016	1	1	0	24.10.2016	16.11.2016	25.11.2016	2	D	C	AST1
X118H3_S120	118	Hippocampus	2H	17.10.2016	1	1	0	24.10.2016	16.11.2016	25.11.2016	2	D	C	AST4
X118H5_S136	118	Hippocampus	2H	17.10.2016	1	1	0	24.10.2016	16.11.2016	25.11.2016	2	D	C	AST2
X118H6_S144	118	Hippocampus	2H	17.10.2016	1	1	0	24.10.2016	16.11.2016	25.11.2016	2	D	C	Oligodendrocytic
X118H7_S152	118	Hippocampus	2H	17.10.2016	1	1	0	24.10.2016	16.11.2016	25.11.2016	2	D	C	AST2
X118H8_S160	118	Hippocampus	2H	17.10.2016	1	1	0	24.10.2016	16.11.2016	25.11.2016	2	D	C	AST2
X125A1_S193	125	Cortex	2C	14.10.2016	1	0	0	27.10.2016	10.11.2016	22.11.2016	1	A	F	AST2
X125A2_S201	125	Cortex	2C	14.10.2016	1	0	0	27.10.2016	10.11.2016	22.11.2016	1	A	F	AST3
X125A3_S209	125	Cortex	2C	14.10.2016	1	0	0	27.10.2016	10.11.2016	22.11.2016	1	A	F	AST2
X125A4_S217	125	Cortex	2C	14.10.2016	1	0	0	27.10.2016	10.11.2016	22.11.2016	1	A	F	AST2
X125A5_S225	125	Cortex	2C	14.10.2016	1	0	0	27.10.2016	10.11.2016	22.11.2016	1	A	F	AST2
X125A6_S233	125	Cortex	2C	14.10.2016	1	0	0	27.10.2016	10.11.2016	22.11.2016	1	A	F	AST3
X125A8_S249	125	Cortex	2C	14.10.2016	1	0	0	27.10.2016	10.11.2016	22.11.2016	1	A	F	AST2
X125A9_S257	125	Cortex	2C	14.10.2016	1	0	0	27.10.2016	10.11.2016	22.11.2016	1	A	F	AST2
X125B10_S266	125	Cortex	2C	14.10.2016	1	0	0	27.10.2016	10.11.2016	22.11.2016	1	A	F	AST2
X125B11_S274	125	Cortex	2C	14.10.2016	1	0	0	27.10.2016	10.11.2016	22.11.2016	1	A	F	AST2
X125B3_S210	125	Cortex	2C	14.10.2016	1	0	0	27.10.2016	10.11.2016	22.11.2016	1	A	F	AST2
X125B4_S218	125	Cortex	2C	14.10.2016	1	0	0	27.10.2016	10.11.2016	22.11.2016	1	A	F	AST1
X125B5_S226	125	Cortex	2C	14.10.2016	1	0	0	27.10.2016	10.11.2016	22.11.2016	1	A	F	AST1
X125B6_S234	125	Cortex	2C	14.10.2016	1	0	0	27.10.2016	10.11.2016	22.11.2016	1	A	F	AST3
X125B7_S242	125	Cortex	2C	14.10.2016	1	0	0	27.10.2016	10.11.2016	22.11.2016	1	A	F	AST2
X125B8_S250	125	Cortex	2C	14.10.2016	1	0	0	27.10.2016	10.11.2016	22.11.2016	1	A	F	AST3
X125B9_S258	125	Cortex	2C	14.10.2016	1	0	0	27.10.2016	10.11.2016	22.11.2016	1	A	F	AST1
X125C10_S267	125	Cortex	2C	14.10.2016	1	0	0	27.10.2016	10.11.2016	22.11.2016	1	A	F	AST1
X125C12_S283	125	Cortex	2C	14.10.2016	1	0	0	27.10.2016	10.11.2016	22.11.2016	1	A	F	AST2
X125C1_S195	125	Cortex	2C	14.10.2016	1	0	0	27.10.2016	10.11.2016	22.11.2016	1	A	F	AST1
X125C2_S203	125	Cortex	2C	14.10.2016	1	0	0	27.10.2016	10.11.2016	22.11.2016	1	A	F	AST2
X125C3_S211	125	Cortex	2C	14.10.2016	1	0	0	27.10.2016	10.11.2016	22.11.2016	1	A	F	Mural
X125C4_S219	125	Cortex	2C	14.10.2016	1	0	0	27.10.2016	10.11.2016	22.11.2016	1	A	F	AST2
X125C5_S227	125	Cortex	2C	14.10.2016	1	0	0	27.10.2016	10.11.2016	22.11.2016	1	A	F	AST2
X125C7_S243	125	Cortex	2C	14.10.2016	1	0	0	27.10.2016	10.11.2016	22.11.2016	1	A	F	AST3
X125C8_S251	125	Cortex	2C	14.10.2016	1	0	0	27.10.2016	10.11.2016	22.11.2016	1	A	F	AST2
X125D10_S268	125	Cortex	2C	14.10.2016	1	0	0	27.10.2016	10.11.2016	22.11.2016	1	A	F	AST2
X125D12_S284	125	Cortex	2C	14.10.2016	1	0	0	27.10.2016	10.11.2016	22.11.2016	1	A	F	AST3
X125D1_S196	125	Cortex	2C	14.10.2016	1	0	0	27.10.2016	10.11.2016	22.11.2016	1	A	F	AST3
X125D2_S204	125	Cortex	2C	14.10.2016	1	0	0	27.10.2016	10.11.2016	22.11.2016	1	A	F	AST2
X125D3_S212	125	Cortex	2C	14.10.2016	1	0	0	27.10.2016	10.11.2016	22.11.2016	1	A	F	AST2
X125D5_S228	125	Cortex	2C	14.10.2016	1	0	0	27.10.2016	10.11.2016	22.11.2016	1	A	F	AST2
X125D7_S244	125	Cortex	2C	14.10.2016	1	0	0	27.10.2016	10.11.2016	22.11.2016	1	A	F	AST2
X125D9_S260	125	Cortex	2C	14.10.2016	1	0	0	27.10.2016	10.11.2016	22.11.2016	1	A	F	AST2
X125E11_S277	125	Cortex	2C	14.10.2016	1	0	0	27.10.2016	10.11.2016	22.11.2016	1	A	F	AST2
X125E12_S285	125	Cortex	2C	14.10.2016	1	0	0	27.10.2016	10.11.2016	22.11.2016	1	A	F	AST1
X125E1_S197	125	Cortex	2C	14.10.2016	1	0	0	27.10.2016	10.11.2016	22.11.2016	1	A	F	AST3
X125E2_S205	125	Cortex	2C	14.10.2016	1	0	0	27.10.2016	10.11.2016	22.11.2016	1	A	F	AST3
X125E3_S213	125	Cortex	2C	14.10.2016	1	0	0	27.10.2016	10.11.2016	22.11.2016	1	A	F	AST3
X125E5_S229	125	Cortex	2C	14.10.2016	1	0	0	27.10.2016	10.11.2016	22.11.2016	1	A	F	AST3
X125E6_S237	125	Cortex	2C	14.10.2016	1	0	0	27.10.2016	10.11.2016	22.11.2016	1	A	F	AST2
X125E7_S245	125	Cortex	2C	14.10.2016	1	0	0	27.10.2016	10.11.2016	22.11.2016	1	A	F	AST2
X125E8_S253	125	Cortex	2C	14.10.2016	1	0	0	27.10.2016	10.11.2016	22.11.2016	1	A	F	AST3
X125E9_S261	125	Cortex	2C	14.10.2016	1	0	0	27.10.2016	10.11.2016	22.11.2016	1	A	F	AST2
X125F10_S270	125	Cortex	2C	14.10.2016	1	0	0	27.10.2016	10.11.2016	22.11.2016	1	A	F	AST2
X125F11_S278	125	Cortex	2C	14.10.2016	1	0	0	27.10.2016	10.11.2016	22.11.2016	1	A	F	AST2
X125F1_S198	125	Cortex	2C	14.10.2016	1	0	0	27.10.2016	10.11.2016	22.11.2016	1	A	F	AST1
X125F2_S206	125	Cortex	2C	14.10.2016	1	0	0	27.10.2016	10.11.2016	22.11.2016	1	A	F	AST3
X125F4_S222	125	Cortex	2C	14.10.2016	1	0	0	27.10.2016	10.11.2016	22.11.2016	1	A	F	AST2
X125F5_S230	125	Cortex	2C	14.10.2016	1	0	0	27.10.2016	10.11.2016	22.11.2016	1	A	F	AST3
X125F6_S238	125	Cortex	2C	14.10.2016	1	0	0	27.10.2016	10.11.2016	22.11.2016	1	A	F	AST1
X125F7_S246	125	Cortex	2C	14.10.2016	1	0	0	27.10.2016	10.11.2016	22.11.2016	1	A	F	AST2
X125F8_S254	125	Cortex	2C	14.10.2016	1	0	0	27.10.2016	10.11.2016	22.11.2016	1	A	F	AST2
X125F9_S262	125	Cortex	2C	14.10.2016	1	0	0	27.10.2016	10.11.2016	22.11.2016	1	A	F	AST2
X125G10_S271	125	Cortex	2C	14.10.2016	1	0	0	27.10.2016	10.11.2016	22.11.2016	1	A	F	Mural
X125G11_S279	125	Cortex	2C	14.10.2016	1	0	0	27.10.2016	10.11.2016	22.11.2016	1	A	F	(none)
X125G2_S207	125	Cortex	2C	14.10.2016	1	0	0	27.10.2016	10.11.2016	22.11.2016	1	A	F	AST3
X125G4_S223	125	Cortex	2C	14.10.2016	1	0	0	27.10.2016	10.11.2016	22.11.2016	1	A	F	AST2
X125G5_S231	125	Cortex	2C	14.10.2016	1	0	0	27.10.2016	10.11.2016	22.11.2016	1	A	F	AST1
X125G7_S247	125	Cortex	2C	14.10.2016	1	0	0	27.10.2016	10.11.2016	22.11.2016	1	A	F	AST3
X125G8_S255	125	Cortex	2C	14.10.2016	1	0	0	27.10.2016	10.11.2016	22.11.2016	1	A	F	AST1
X125G9_S263	125	Cortex	2C	14.10.2016	1	0	0	27.10.2016	10.11.2016	22.11.2016	1	A	F	AST2
X125H10_S272	125	Cortex	2C	14.10.2016	1	0	0	27.10.2016	10.11.2016	22.11.2016	1	A	F	AST2
X125H11_S280	125	Cortex	2C	14.10.2016	1	0	0	27.10.2016	10.11.2016	22.11.2016	1	A	F	Mural
X125H1_S200	125	Cortex	2C	14.10.2016	1	0	0	27.10.2016	10.11.2016	22.11.2016	1	A	F	AST3
X125H2_S208	125	Cortex	2C	14.10.2016	1	0	0	27.10.2016	10.11.2016	22.11.2016	1	A	F	AST2
X125H3_S216	125	Cortex	2C	14.10.2016	1	0	0	27.10.2016	10.11.2016	22.11.2016	1	A	F	AST2
X125H4_S224	125	Cortex	2C	14.10.2016	1	0	0	27.10.2016	10.11.2016	22.11.2016	1	A	F	AST3
X125H5_S232	125	Cortex	2C	14.10.2016	1	0	0	27.10.2016	10.11.2016	22.11.2016	1	A	F	AST5
X125H6_S240	125	Cortex	2C	14.10.2016	1	0	0	27.10.2016	10.11.2016	22.11.2016	1	A	F	AST2
X125H7_S248	125	Cortex	2C	14.10.2016	1	0	0	27.10.2016	10.11.2016	22.11.2016	1	A	F	AST3
X125H8_S256	125	Cortex	2C	14.10.2016	1	0	0	27.10.2016	10.11.2016	22.11.2016	1	A	F	AST2
X128A11_S177	128	Hippocampus	2H	17.10.2016-2	3	0	0	20.10.2016	9.11.2016	23.11.2016-2	2	B	H	AST1
X128A2_S105	128	Hippocampus	2H	17.10.2016-2	3	0	0	20.10.2016	9.11.2016	23.11.2016-2	2	B	H	Microglial
X128A3_S113	128	Hippocampus	2H	17.10.2016-2	3	0	0	20.10.2016	9.11.2016	23.11.2016-2	2	B	H	Oligodendrocytic
X128A5_S129	128	Hippocampus	2H	17.10.2016-2	3	0	0	20.10.2016	9.11.2016	23.11.2016-2	2	B	H	AST1
X128A6_S137	128	Hippocampus	2H	17.10.2016-2	3	0	0	20.10.2016	9.11.2016	23.11.2016-2	2	B	H	Neuronal
X128A7_S145	128	Hippocampus	2H	17.10.2016-2	3	0	0	20.10.2016	9.11.2016	23.11.2016-2	2	B	H	AST1
X128B10_S170	128	Hippocampus	2H	17.10.2016-2	3	0	0	20.10.2016	9.11.2016	23.11.2016-2	2	B	H	AST4
X128B12_S186	128	Hippocampus	2H	17.10.2016-2	3	0	0	20.10.2016	9.11.2016	23.11.2016-2	2	B	H	AST1
X128B1_S98	128	Hippocampus	2H	17.10.2016-2	3	0	0	20.10.2016	9.11.2016	23.11.2016-2	2	B	H	AST3
X128B2_S106	128	Hippocampus	2H	17.10.2016-2	3	0	0	20.10.2016	9.11.2016	23.11.2016-2	2	B	H	AST1
X128B3_S114	128	Hippocampus	2H	17.10.2016-2	3	0	0	20.10.2016	9.11.2016	23.11.2016-2	2	B	H	AST3
X128B4_S122	128	Hippocampus	2H	17.10.2016-2	3	0	0	20.10.2016	9.11.2016	23.11.2016-2	2	B	H	AST1
X128B5_S130	128	Hippocampus	2H	17.10.2016-2	3	0	0	20.10.2016	9.11.2016	23.11.2016-2	2	B	H	AST2
X128B6_S138	128	Hippocampus	2H	17.10.2016-2	3	0	0	20.10.2016	9.11.2016	23.11.2016-2	2	B	H	AST1
X128B7_S146	128	Hippocampus	2H	17.10.2016-2	3	0	0	20.10.2016	9.11.2016	23.11.2016-2	2	B	H	Mural
X128B8_S154	128	Hippocampus	2H	17.10.2016-2	3	0	0	20.10.2016	9.11.2016	23.11.2016-2	2	B	H	Mural
X128B9_S162	128	Hippocampus	2H	17.10.2016-2	3	0	0	20.10.2016	9.11.2016	23.11.2016-2	2	B	H	AST1
X128C10_S171	128	Hippocampus	2H	17.10.2016-2	3	0	0	20.10.2016	9.11.2016	23.11.2016-2	2	B	H	Neuronal
X128C11_S179	128	Hippocampus	2H	17.10.2016-2	3	0	0	20.10.2016	9.11.2016	23.11.2016-2	2	B	H	AST3
X128C1_S99	128	Hippocampus	2H	17.10.2016-2	3	0	0	20.10.2016	9.11.2016	23.11.2016-2	2	B	H	AST3
X128C2_S107	128	Hippocampus	2H	17.10.2016-2	3	0	0	20.10.2016	9.11.2016	23.11.2016-2	2	B	H	Mural
X128C3_S115	128	Hippocampus	2H	17.10.2016-2	3	0	0	20.10.2016	9.11.2016	23.11.2016-2	2	B	H	AST4
X128C4_S123	128	Hippocampus	2H	17.10.2016-2	3	0	0	20.10.2016	9.11.2016	23.11.2016-2	2	B	H	AST4
X128C5_S131	128	Hippocampus	2H	17.10.2016-2	3	0	0	20.10.2016	9.11.2016	23.11.2016-2	2	B	H	AST1
X128C7_S147	128	Hippocampus	2H	17.10.2016-2	3	0	0	20.10.2016	9.11.2016	23.11.2016-2	2	B	H	AST1
X128C8_S155	128	Hippocampus	2H	17.10.2016-2	3	0	0	20.10.2016	9.11.2016	23.11.2016-2	2	B	H	AST4
X128C9_S163	128	Hippocampus	2H	17.10.2016-2	3	0	0	20.10.2016	9.11.2016	23.11.2016-2	2	B	H	AST1
X128D10_S172	128	Hippocampus	2H	17.10.2016-2	3	0	0	20.10.2016	9.11.2016	23.11.2016-2	2	B	H	AST1
X128D11_S180	128	Hippocampus	2H	17.10.2016-2	3	0	0	20.10.2016	9.11.2016	23.11.2016-2	2	B	H	AST3
X128D12_S188	128	Hippocampus	2H	17.10.2016-2	3	0	0	20.10.2016	9.11.2016	23.11.2016-2	2	B	H	AST1
X128D1_S100	128	Hippocampus	2H	17.10.2016-2	3	0	0	20.10.2016	9.11.2016	23.11.2016-2	2	B	H	AST1
X128D3_S116	128	Hippocampus	2H	17.10.2016-2	3	0	0	20.10.2016	9.11.2016	23.11.2016-2	2	B	H	AST1
X128D4_S124	128	Hippocampus	2H	17.10.2016-2	3	0	0	20.10.2016	9.11.2016	23.11.2016-2	2	B	H	Endothelial
X128D6_S140	128	Hippocampus	2H	17.10.2016-2	3	0	0	20.10.2016	9.11.2016	23.11.2016-2	2	B	H	AST1
X128D7_S148	128	Hippocampus	2H	17.10.2016-2	3	0	0	20.10.2016	9.11.2016	23.11.2016-2	2	B	H	AST1
X128D8_S156	128	Hippocampus	2H	17.10.2016-2	3	0	0	20.10.2016	9.11.2016	23.11.2016-2	2	B	H	AST1
X128D9_S164	128	Hippocampus	2H	17.10.2016-2	3	0	0	20.10.2016	9.11.2016	23.11.2016-2	2	B	H	AST1
X128E10_S173	128	Hippocampus	2H	17.10.2016-2	3	0	0	20.10.2016	9.11.2016	23.11.2016-2	2	B	H	AST3
X128E12_S189	128	Hippocampus	2H	17.10.2016-2	3	0	0	20.10.2016	9.11.2016	23.11.2016-2	2	B	H	AST1
X128E1_S101	128	Hippocampus	2H	17.10.2016-2	3	0	0	20.10.2016	9.11.2016	23.11.2016-2	2	B	H	AST1
X128E2_S109	128	Hippocampus	2H	17.10.2016-2	3	0	0	20.10.2016	9.11.2016	23.11.2016-2	2	B	H	AST4
X128E4_S125	128	Hippocampus	2H	17.10.2016-2	3	0	0	20.10.2016	9.11.2016	23.11.2016-2	2	B	H	AST1
X128E5_S133	128	Hippocampus	2H	17.10.2016-2	3	0	0	20.10.2016	9.11.2016	23.11.2016-2	2	B	H	AST1
X128E6_S141	128	Hippocampus	2H	17.10.2016-2	3	0	0	20.10.2016	9.11.2016	23.11.2016-2	2	B	H	AST4
X128E8_S157	128	Hippocampus	2H	17.10.2016-2	3	0	0	20.10.2016	9.11.2016	23.11.2016-2	2	B	H	AST1
X128E9_S165	128	Hippocampus	2H	17.10.2016-2	3	0	0	20.10.2016	9.11.2016	23.11.2016-2	2	B	H	AST1
X128F10_S174	128	Hippocampus	2H	17.10.2016-2	3	0	0	20.10.2016	9.11.2016	23.11.2016-2	2	B	H	AST4
X128F1_S102	128	Hippocampus	2H	17.10.2016-2	3	0	0	20.10.2016	9.11.2016	23.11.2016-2	2	B	H	AST1
X128F2_S110	128	Hippocampus	2H	17.10.2016-2	3	0	0	20.10.2016	9.11.2016	23.11.2016-2	2	B	H	AST1
X128F4_S126	128	Hippocampus	2H	17.10.2016-2	3	0	0	20.10.2016	9.11.2016	23.11.2016-2	2	B	H	AST3
X128F6_S142	128	Hippocampus	2H	17.10.2016-2	3	0	0	20.10.2016	9.11.2016	23.11.2016-2	2	B	H	AST3
X128F7_S150	128	Hippocampus	2H	17.10.2016-2	3	0	0	20.10.2016	9.11.2016	23.11.2016-2	2	B	H	AST1
X128F8_S158	128	Hippocampus	2H	17.10.2016-2	3	0	0	20.10.2016	9.11.2016	23.11.2016-2	2	B	H	AST1
X128F9_S166	128	Hippocampus	2H	17.10.2016-2	3	0	0	20.10.2016	9.11.2016	23.11.2016-2	2	B	H	AST1
X128G11_S183	128	Hippocampus	2H	17.10.2016-2	3	0	0	20.10.2016	9.11.2016	23.11.2016-2	2	B	H	Mural
X128G1_S103	128	Hippocampus	2H	17.10.2016-2	3	0	0	20.10.2016	9.11.2016	23.11.2016-2	2	B	H	AST1
X128G2_S111	128	Hippocampus	2H	17.10.2016-2	3	0	0	20.10.2016	9.11.2016	23.11.2016-2	2	B	H	Mural
X128G3_S119	128	Hippocampus	2H	17.10.2016-2	3	0	0	20.10.2016	9.11.2016	23.11.2016-2	2	B	H	AST1
X128G5_S135	128	Hippocampus	2H	17.10.2016-2	3	0	0	20.10.2016	9.11.2016	23.11.2016-2	2	B	H	Mural
X128G6_S143	128	Hippocampus	2H	17.10.2016-2	3	0	0	20.10.2016	9.11.2016	23.11.2016-2	2	B	H	AST1
X128G7_S151	128	Hippocampus	2H	17.10.2016-2	3	0	0	20.10.2016	9.11.2016	23.11.2016-2	2	B	H	Endothelial
X128G8_S159	128	Hippocampus	2H	17.10.2016-2	3	0	0	20.10.2016	9.11.2016	23.11.2016-2	2	B	H	Mural
X128G9_S167	128	Hippocampus	2H	17.10.2016-2	3	0	0	20.10.2016	9.11.2016	23.11.2016-2	2	B	H	AST1
X128H11_S184	128	Hippocampus	2H	17.10.2016-2	3	0	0	20.10.2016	9.11.2016	23.11.2016-2	2	B	H	Mural
X128H4_S128	128	Hippocampus	2H	17.10.2016-2	3	0	0	20.10.2016	9.11.2016	23.11.2016-2	2	B	H	AST4
X128H5_S136	128	Hippocampus	2H	17.10.2016-2	3	0	0	20.10.2016	9.11.2016	23.11.2016-2	2	B	H	AST3
X128H6_S144	128	Hippocampus	2H	17.10.2016-2	3	0	0	20.10.2016	9.11.2016	23.11.2016-2	2	B	H	Mural
X135A1_S193	135	Cortex	2C	12.10.2016-2	1	0	1	27.10.2016	10.11.2016	22.11.2016-3	1	B	E	AST3
X135B1_S194	135	Cortex	2C	12.10.2016-2	1	0	1	27.10.2016	10.11.2016	22.11.2016-3	1	B	E	AST2
X135B2_S202	135	Cortex	2C	12.10.2016-2	1	0	1	27.10.2016	10.11.2016	22.11.2016-3	1	B	E	AST2
X135B3_S210	135	Cortex	2C	12.10.2016-2	1	0	1	27.10.2016	10.11.2016	22.11.2016-3	1	B	E	AST2
X135B6_S234	135	Cortex	2C	12.10.2016-2	1	0	1	27.10.2016	10.11.2016	22.11.2016-3	1	B	E	AST2
X135B7_S242	135	Cortex	2C	12.10.2016-2	1	0	1	27.10.2016	10.11.2016	22.11.2016-3	1	B	E	AST3
X135B8_S250	135	Cortex	2C	12.10.2016-2	1	0	1	27.10.2016	10.11.2016	22.11.2016-3	1	B	E	AST2
X135B9_S258	135	Cortex	2C	12.10.2016-2	1	0	1	27.10.2016	10.11.2016	22.11.2016-3	1	B	E	AST2
X135C10_S267	135	Cortex	2C	12.10.2016-2	1	0	1	27.10.2016	10.11.2016	22.11.2016-3	1	B	E	AST2
X135C11_S275	135	Cortex	2C	12.10.2016-2	1	0	1	27.10.2016	10.11.2016	22.11.2016-3	1	B	E	AST2
X135C1_S195	135	Cortex	2C	12.10.2016-2	1	0	1	27.10.2016	10.11.2016	22.11.2016-3	1	B	E	AST2
X135C2_S203	135	Cortex	2C	12.10.2016-2	1	0	1	27.10.2016	10.11.2016	22.11.2016-3	1	B	E	AST3
X135C5_S227	135	Cortex	2C	12.10.2016-2	1	0	1	27.10.2016	10.11.2016	22.11.2016-3	1	B	E	AST2
X135C6_S235	135	Cortex	2C	12.10.2016-2	1	0	1	27.10.2016	10.11.2016	22.11.2016-3	1	B	E	AST2
X135C7_S243	135	Cortex	2C	12.10.2016-2	1	0	1	27.10.2016	10.11.2016	22.11.2016-3	1	B	E	AST3
X135C9_S259	135	Cortex	2C	12.10.2016-2	1	0	1	27.10.2016	10.11.2016	22.11.2016-3	1	B	E	AST3
X135D11_S276	135	Cortex	2C	12.10.2016-2	1	0	1	27.10.2016	10.11.2016	22.11.2016-3	1	B	E	AST2
X135D1_S196	135	Cortex	2C	12.10.2016-2	1	0	1	27.10.2016	10.11.2016	22.11.2016-3	1	B	E	Mural
X135D2_S204	135	Cortex	2C	12.10.2016-2	1	0	1	27.10.2016	10.11.2016	22.11.2016-3	1	B	E	AST2
X135D3_S212	135	Cortex	2C	12.10.2016-2	1	0	1	27.10.2016	10.11.2016	22.11.2016-3	1	B	E	AST3
X135D4_S220	135	Cortex	2C	12.10.2016-2	1	0	1	27.10.2016	10.11.2016	22.11.2016-3	1	B	E	AST2
X135D5_S228	135	Cortex	2C	12.10.2016-2	1	0	1	27.10.2016	10.11.2016	22.11.2016-3	1	B	E	AST3
X135D6_S236	135	Cortex	2C	12.10.2016-2	1	0	1	27.10.2016	10.11.2016	22.11.2016-3	1	B	E	AST2
X135D8_S252	135	Cortex	2C	12.10.2016-2	1	0	1	27.10.2016	10.11.2016	22.11.2016-3	1	B	E	AST2
X135E11_S277	135	Cortex	2C	12.10.2016-2	1	0	1	27.10.2016	10.11.2016	22.11.2016-3	1	B	E	AST3
X135E1_S197	135	Cortex	2C	12.10.2016-2	1	0	1	27.10.2016	10.11.2016	22.11.2016-3	1	B	E	AST3
X135E2_S205	135	Cortex	2C	12.10.2016-2	1	0	1	27.10.2016	10.11.2016	22.11.2016-3	1	B	E	AST1
X135E3_S213	135	Cortex	2C	12.10.2016-2	1	0	1	27.10.2016	10.11.2016	22.11.2016-3	1	B	E	AST2
X135E4_S221	135	Cortex	2C	12.10.2016-2	1	0	1	27.10.2016	10.11.2016	22.11.2016-3	1	B	E	AST2
X135E6_S237	135	Cortex	2C	12.10.2016-2	1	0	1	27.10.2016	10.11.2016	22.11.2016-3	1	B	E	AST2
X135E7_S245	135	Cortex	2C	12.10.2016-2	1	0	1	27.10.2016	10.11.2016	22.11.2016-3	1	B	E	AST2
X135E9_S261	135	Cortex	2C	12.10.2016-2	1	0	1	27.10.2016	10.11.2016	22.11.2016-3	1	B	E	AST3
X135F11_S278	135	Cortex	2C	12.10.2016-2	1	0	1	27.10.2016	10.11.2016	22.11.2016-3	1	B	E	AST2
X135F2_S206	135	Cortex	2C	12.10.2016-2	1	0	1	27.10.2016	10.11.2016	22.11.2016-3	1	B	E	AST2
X135F3_S214	135	Cortex	2C	12.10.2016-2	1	0	1	27.10.2016	10.11.2016	22.11.2016-3	1	B	E	AST2
X135F4_S222	135	Cortex	2C	12.10.2016-2	1	0	1	27.10.2016	10.11.2016	22.11.2016-3	1	B	E	AST2
X135F5_S230	135	Cortex	2C	12.10.2016-2	1	0	1	27.10.2016	10.11.2016	22.11.2016-3	1	B	E	AST3
X135F9_S262	135	Cortex	2C	12.10.2016-2	1	0	1	27.10.2016	10.11.2016	22.11.2016-3	1	B	E	AST2
X135G10_S271	135	Cortex	2C	12.10.2016-2	1	0	1	27.10.2016	10.11.2016	22.11.2016-3	1	B	E	AST2
X135G11_S279	135	Cortex	2C	12.10.2016-2	1	0	1	27.10.2016	10.11.2016	22.11.2016-3	1	B	E	AST2
X135G2_S207	135	Cortex	2C	12.10.2016-2	1	0	1	27.10.2016	10.11.2016	22.11.2016-3	1	B	E	AST2
X135G3_S215	135	Cortex	2C	12.10.2016-2	1	0	1	27.10.2016	10.11.2016	22.11.2016-3	1	B	E	AST2
X135G4_S223	135	Cortex	2C	12.10.2016-2	1	0	1	27.10.2016	10.11.2016	22.11.2016-3	1	B	E	AST3
X135G8_S255	135	Cortex	2C	12.10.2016-2	1	0	1	27.10.2016	10.11.2016	22.11.2016-3	1	B	E	AST3
X135H10_S272	135	Cortex	2C	12.10.2016-2	1	0	1	27.10.2016	10.11.2016	22.11.2016-3	1	B	E	AST1
X135H1_S200	135	Cortex	2C	12.10.2016-2	1	0	1	27.10.2016	10.11.2016	22.11.2016-3	1	B	E	AST3
X135H2_S208	135	Cortex	2C	12.10.2016-2	1	0	1	27.10.2016	10.11.2016	22.11.2016-3	1	B	E	AST2
X135H3_S216	135	Cortex	2C	12.10.2016-2	1	0	1	27.10.2016	10.11.2016	22.11.2016-3	1	B	E	Mural
X135H4_S224	135	Cortex	2C	12.10.2016-2	1	0	1	27.10.2016	10.11.2016	22.11.2016-3	1	B	E	AST1
X135H5_S232	135	Cortex	2C	12.10.2016-2	1	0	1	27.10.2016	10.11.2016	22.11.2016-3	1	B	E	AST3
X135H6_S240	135	Cortex	2C	12.10.2016-2	1	0	1	27.10.2016	10.11.2016	22.11.2016-3	1	B	E	AST5
X135H7_S248	135	Cortex	2C	12.10.2016-2	1	0	1	27.10.2016	10.11.2016	22.11.2016-3	1	B	E	AST1
X135H8_S256	135	Cortex	2C	12.10.2016-2	1	0	1	27.10.2016	10.11.2016	22.11.2016-3	1	B	E	AST3
X135H9_S264	135	Cortex	2C	12.10.2016-2	1	0	1	27.10.2016	10.11.2016	22.11.2016-3	1	B	E	AST2
X138A11_S177	138	Hippocampus	2H	13.10.2016	1	1	0	26.10.2016	16.11.2016	25.11.2016-3	2	D	A	AST1
X138A12_S185	138	Hippocampus	2H	13.10.2016	1	1	0	26.10.2016	16.11.2016	25.11.2016-3	2	D	A	AST2
X138A3_S113	138	Hippocampus	2H	13.10.2016	1	1	0	26.10.2016	16.11.2016	25.11.2016-3	2	D	A	AST1
X138A4_S121	138	Hippocampus	2H	13.10.2016	1	1	0	26.10.2016	16.11.2016	25.11.2016-3	2	D	A	AST3
X138A5_S129	138	Hippocampus	2H	13.10.2016	1	1	0	26.10.2016	16.11.2016	25.11.2016-3	2	D	A	AST1
X138A7_S145	138	Hippocampus	2H	13.10.2016	1	1	0	26.10.2016	16.11.2016	25.11.2016-3	2	D	A	AST1
X138A8_S153	138	Hippocampus	2H	13.10.2016	1	1	0	26.10.2016	16.11.2016	25.11.2016-3	2	D	A	Mural
X138A9_S161	138	Hippocampus	2H	13.10.2016	1	1	0	26.10.2016	16.11.2016	25.11.2016-3	2	D	A	AST3
X138B10_S170	138	Hippocampus	2H	13.10.2016	1	1	0	26.10.2016	16.11.2016	25.11.2016-3	2	D	A	AST1
X138B11_S178	138	Hippocampus	2H	13.10.2016	1	1	0	26.10.2016	16.11.2016	25.11.2016-3	2	D	A	AST1
X138B2_S106	138	Hippocampus	2H	13.10.2016	1	1	0	26.10.2016	16.11.2016	25.11.2016-3	2	D	A	AST4
X138B4_S122	138	Hippocampus	2H	13.10.2016	1	1	0	26.10.2016	16.11.2016	25.11.2016-3	2	D	A	AST1
X138B6_S138	138	Hippocampus	2H	13.10.2016	1	1	0	26.10.2016	16.11.2016	25.11.2016-3	2	D	A	AST1
X138B7_S146	138	Hippocampus	2H	13.10.2016	1	1	0	26.10.2016	16.11.2016	25.11.2016-3	2	D	A	AST1
X138B8_S154	138	Hippocampus	2H	13.10.2016	1	1	0	26.10.2016	16.11.2016	25.11.2016-3	2	D	A	AST1
X138B9_S162	138	Hippocampus	2H	13.10.2016	1	1	0	26.10.2016	16.11.2016	25.11.2016-3	2	D	A	AST2
X138C10_S171	138	Hippocampus	2H	13.10.2016	1	1	0	26.10.2016	16.11.2016	25.11.2016-3	2	D	A	AST3
X138C11_S179	138	Hippocampus	2H	13.10.2016	1	1	0	26.10.2016	16.11.2016	25.11.2016-3	2	D	A	AST1
X138C12_S187	138	Hippocampus	2H	13.10.2016	1	1	0	26.10.2016	16.11.2016	25.11.2016-3	2	D	A	AST1
X138C1_S99	138	Hippocampus	2H	13.10.2016	1	1	0	26.10.2016	16.11.2016	25.11.2016-3	2	D	A	AST1
X138C3_S115	138	Hippocampus	2H	13.10.2016	1	1	0	26.10.2016	16.11.2016	25.11.2016-3	2	D	A	AST1
X138C5_S131	138	Hippocampus	2H	13.10.2016	1	1	0	26.10.2016	16.11.2016	25.11.2016-3	2	D	A	AST1
X138C6_S139	138	Hippocampus	2H	13.10.2016	1	1	0	26.10.2016	16.11.2016	25.11.2016-3	2	D	A	AST1
X138C7_S147	138	Hippocampus	2H	13.10.2016	1	1	0	26.10.2016	16.11.2016	25.11.2016-3	2	D	A	AST3
X138C8_S155	138	Hippocampus	2H	13.10.2016	1	1	0	26.10.2016	16.11.2016	25.11.2016-3	2	D	A	AST1
X138C9_S163	138	Hippocampus	2H	13.10.2016	1	1	0	26.10.2016	16.11.2016	25.11.2016-3	2	D	A	Mural
X138D10_S172	138	Hippocampus	2H	13.10.2016	1	1	0	26.10.2016	16.11.2016	25.11.2016-3	2	D	A	Mural
X138D11_S180	138	Hippocampus	2H	13.10.2016	1	1	0	26.10.2016	16.11.2016	25.11.2016-3	2	D	A	AST1
X138D2_S108	138	Hippocampus	2H	13.10.2016	1	1	0	26.10.2016	16.11.2016	25.11.2016-3	2	D	A	AST1
X138D3_S116	138	Hippocampus	2H	13.10.2016	1	1	0	26.10.2016	16.11.2016	25.11.2016-3	2	D	A	AST1
X138D4_S124	138	Hippocampus	2H	13.10.2016	1	1	0	26.10.2016	16.11.2016	25.11.2016-3	2	D	A	AST1
X138D5_S132	138	Hippocampus	2H	13.10.2016	1	1	0	26.10.2016	16.11.2016	25.11.2016-3	2	D	A	AST1
X138D9_S164	138	Hippocampus	2H	13.10.2016	1	1	0	26.10.2016	16.11.2016	25.11.2016-3	2	D	A	AST3
X138E10_S173	138	Hippocampus	2H	13.10.2016	1	1	0	26.10.2016	16.11.2016	25.11.2016-3	2	D	A	Mural
X138E11_S181	138	Hippocampus	2H	13.10.2016	1	1	0	26.10.2016	16.11.2016	25.11.2016-3	2	D	A	AST3
X138E1_S101	138	Hippocampus	2H	13.10.2016	1	1	0	26.10.2016	16.11.2016	25.11.2016-3	2	D	A	AST1
X138E2_S109	138	Hippocampus	2H	13.10.2016	1	1	0	26.10.2016	16.11.2016	25.11.2016-3	2	D	A	AST1
X138E4_S125	138	Hippocampus	2H	13.10.2016	1	1	0	26.10.2016	16.11.2016	25.11.2016-3	2	D	A	AST1
X138E5_S133	138	Hippocampus	2H	13.10.2016	1	1	0	26.10.2016	16.11.2016	25.11.2016-3	2	D	A	AST1
X138E7_S149	138	Hippocampus	2H	13.10.2016	1	1	0	26.10.2016	16.11.2016	25.11.2016-3	2	D	A	AST4
X138E8_S157	138	Hippocampus	2H	13.10.2016	1	1	0	26.10.2016	16.11.2016	25.11.2016-3	2	D	A	AST1
X138E9_S165	138	Hippocampus	2H	13.10.2016	1	1	0	26.10.2016	16.11.2016	25.11.2016-3	2	D	A	AST1
X138F11_S182	138	Hippocampus	2H	13.10.2016	1	1	0	26.10.2016	16.11.2016	25.11.2016-3	2	D	A	AST1
X138F1_S102	138	Hippocampus	2H	13.10.2016	1	1	0	26.10.2016	16.11.2016	25.11.2016-3	2	D	A	AST1
X138F2_S110	138	Hippocampus	2H	13.10.2016	1	1	0	26.10.2016	16.11.2016	25.11.2016-3	2	D	A	AST1
X138F4_S126	138	Hippocampus	2H	13.10.2016	1	1	0	26.10.2016	16.11.2016	25.11.2016-3	2	D	A	Neuronal
X138F5_S134	138	Hippocampus	2H	13.10.2016	1	1	0	26.10.2016	16.11.2016	25.11.2016-3	2	D	A	Mural
X138F6_S142	138	Hippocampus	2H	13.10.2016	1	1	0	26.10.2016	16.11.2016	25.11.2016-3	2	D	A	AST3
X138F8_S158	138	Hippocampus	2H	13.10.2016	1	1	0	26.10.2016	16.11.2016	25.11.2016-3	2	D	A	AST1
X138F9_S166	138	Hippocampus	2H	13.10.2016	1	1	0	26.10.2016	16.11.2016	25.11.2016-3	2	D	A	AST1
X138G11_S183	138	Hippocampus	2H	13.10.2016	1	1	0	26.10.2016	16.11.2016	25.11.2016-3	2	D	A	AST3
X138G3_S119	138	Hippocampus	2H	13.10.2016	1	1	0	26.10.2016	16.11.2016	25.11.2016-3	2	D	A	AST3
X138G5_S135	138	Hippocampus	2H	13.10.2016	1	1	0	26.10.2016	16.11.2016	25.11.2016-3	2	D	A	AST1
X138G6_S143	138	Hippocampus	2H	13.10.2016	1	1	0	26.10.2016	16.11.2016	25.11.2016-3	2	D	A	AST1
X138G7_S151	138	Hippocampus	2H	13.10.2016	1	1	0	26.10.2016	16.11.2016	25.11.2016-3	2	D	A	Mural
X138G8_S159	138	Hippocampus	2H	13.10.2016	1	1	0	26.10.2016	16.11.2016	25.11.2016-3	2	D	A	AST1
X138H10_S176	138	Hippocampus	2H	13.10.2016	1	1	0	26.10.2016	16.11.2016	25.11.2016-3	2	D	A	AST1
X138H5_S136	138	Hippocampus	2H	13.10.2016	1	1	0	26.10.2016	16.11.2016	25.11.2016-3	2	D	A	AST1
X138H7_S152	138	Hippocampus	2H	13.10.2016	1	1	0	26.10.2016	16.11.2016	25.11.2016-3	2	D	A	AST1
X138H8_S160	138	Hippocampus	2H	13.10.2016	1	1	0	26.10.2016	16.11.2016	25.11.2016-3	2	D	A	Mural
X145A11_S177	145	Cortex	2C	13.10.2016	3	1	0	26.10.2016	9.11.2016	23.11.2016-2	1	B	D	AST2
X145A6_S137	145	Cortex	2C	13.10.2016	3	1	0	26.10.2016	9.11.2016	23.11.2016-2	1	B	D	AST2
X145A7_S145	145	Cortex	2C	13.10.2016	3	1	0	26.10.2016	9.11.2016	23.11.2016-2	1	B	D	AST2
X145A8_S153	145	Cortex	2C	13.10.2016	3	1	0	26.10.2016	9.11.2016	23.11.2016-2	1	B	D	AST5
X145B11_S178	145	Cortex	2C	13.10.2016	3	1	0	26.10.2016	9.11.2016	23.11.2016-2	1	B	D	AST2
X145B12_S186	145	Cortex	2C	13.10.2016	3	1	0	26.10.2016	9.11.2016	23.11.2016-2	1	B	D	AST2
X145B5_S130	145	Cortex	2C	13.10.2016	3	1	0	26.10.2016	9.11.2016	23.11.2016-2	1	B	D	AST3
X145B6_S138	145	Cortex	2C	13.10.2016	3	1	0	26.10.2016	9.11.2016	23.11.2016-2	1	B	D	AST2
X145B7_S146	145	Cortex	2C	13.10.2016	3	1	0	26.10.2016	9.11.2016	23.11.2016-2	1	B	D	AST2
X145C10_S171	145	Cortex	2C	13.10.2016	3	1	0	26.10.2016	9.11.2016	23.11.2016-2	1	B	D	AST3
X145C11_S179	145	Cortex	2C	13.10.2016	3	1	0	26.10.2016	9.11.2016	23.11.2016-2	1	B	D	AST3
X145C1_S99	145	Cortex	2C	13.10.2016	3	1	0	26.10.2016	9.11.2016	23.11.2016-2	1	B	D	AST3
X145C3_S115	145	Cortex	2C	13.10.2016	3	1	0	26.10.2016	9.11.2016	23.11.2016-2	1	B	D	AST2
X145C6_S139	145	Cortex	2C	13.10.2016	3	1	0	26.10.2016	9.11.2016	23.11.2016-2	1	B	D	AST3
X145C9_S163	145	Cortex	2C	13.10.2016	3	1	0	26.10.2016	9.11.2016	23.11.2016-2	1	B	D	AST3
X145D10_S172	145	Cortex	2C	13.10.2016	3	1	0	26.10.2016	9.11.2016	23.11.2016-2	1	B	D	AST2
X145D1_S100	145	Cortex	2C	13.10.2016	3	1	0	26.10.2016	9.11.2016	23.11.2016-2	1	B	D	AST3
X145D4_S124	145	Cortex	2C	13.10.2016	3	1	0	26.10.2016	9.11.2016	23.11.2016-2	1	B	D	AST2
X145D5_S132	145	Cortex	2C	13.10.2016	3	1	0	26.10.2016	9.11.2016	23.11.2016-2	1	B	D	AST2
X145D6_S140	145	Cortex	2C	13.10.2016	3	1	0	26.10.2016	9.11.2016	23.11.2016-2	1	B	D	AST1
X145E1_S101	145	Cortex	2C	13.10.2016	3	1	0	26.10.2016	9.11.2016	23.11.2016-2	1	B	D	AST2
X145E2_S109	145	Cortex	2C	13.10.2016	3	1	0	26.10.2016	9.11.2016	23.11.2016-2	1	B	D	AST2
X145E3_S117	145	Cortex	2C	13.10.2016	3	1	0	26.10.2016	9.11.2016	23.11.2016-2	1	B	D	AST2
X145E4_S125	145	Cortex	2C	13.10.2016	3	1	0	26.10.2016	9.11.2016	23.11.2016-2	1	B	D	AST2
X145E5_S133	145	Cortex	2C	13.10.2016	3	1	0	26.10.2016	9.11.2016	23.11.2016-2	1	B	D	AST3
X145E6_S141	145	Cortex	2C	13.10.2016	3	1	0	26.10.2016	9.11.2016	23.11.2016-2	1	B	D	AST2
X145F10_S174	145	Cortex	2C	13.10.2016	3	1	0	26.10.2016	9.11.2016	23.11.2016-2	1	B	D	AST2
X145F1_S102	145	Cortex	2C	13.10.2016	3	1	0	26.10.2016	9.11.2016	23.11.2016-2	1	B	D	AST2
X145F2_S110	145	Cortex	2C	13.10.2016	3	1	0	26.10.2016	9.11.2016	23.11.2016-2	1	B	D	AST3
X145F3_S118	145	Cortex	2C	13.10.2016	3	1	0	26.10.2016	9.11.2016	23.11.2016-2	1	B	D	AST2
X145F5_S134	145	Cortex	2C	13.10.2016	3	1	0	26.10.2016	9.11.2016	23.11.2016-2	1	B	D	AST3
X145F6_S142	145	Cortex	2C	13.10.2016	3	1	0	26.10.2016	9.11.2016	23.11.2016-2	1	B	D	AST2
X145F7_S150	145	Cortex	2C	13.10.2016	3	1	0	26.10.2016	9.11.2016	23.11.2016-2	1	B	D	AST1
X145F8_S158	145	Cortex	2C	13.10.2016	3	1	0	26.10.2016	9.11.2016	23.11.2016-2	1	B	D	AST1
X145F9_S166	145	Cortex	2C	13.10.2016	3	1	0	26.10.2016	9.11.2016	23.11.2016-2	1	B	D	AST3
X145G10_S175	145	Cortex	2C	13.10.2016	3	1	0	26.10.2016	9.11.2016	23.11.2016-2	1	B	D	AST2
X145G11_S183	145	Cortex	2C	13.10.2016	3	1	0	26.10.2016	9.11.2016	23.11.2016-2	1	B	D	Mural
X145G2_S111	145	Cortex	2C	13.10.2016	3	1	0	26.10.2016	9.11.2016	23.11.2016-2	1	B	D	AST2
X145G3_S119	145	Cortex	2C	13.10.2016	3	1	0	26.10.2016	9.11.2016	23.11.2016-2	1	B	D	AST2
X145G5_S135	145	Cortex	2C	13.10.2016	3	1	0	26.10.2016	9.11.2016	23.11.2016-2	1	B	D	AST3
X145G6_S143	145	Cortex	2C	13.10.2016	3	1	0	26.10.2016	9.11.2016	23.11.2016-2	1	B	D	AST3
X145G7_S151	145	Cortex	2C	13.10.2016	3	1	0	26.10.2016	9.11.2016	23.11.2016-2	1	B	D	AST3
X145G8_S159	145	Cortex	2C	13.10.2016	3	1	0	26.10.2016	9.11.2016	23.11.2016-2	1	B	D	AST2
X145H1_S104	145	Cortex	2C	13.10.2016	3	1	0	26.10.2016	9.11.2016	23.11.2016-2	1	B	D	AST3
X145H4_S128	145	Cortex	2C	13.10.2016	3	1	0	26.10.2016	9.11.2016	23.11.2016-2	1	B	D	AST1
X145H6_S144	145	Cortex	2C	13.10.2016	3	1	0	26.10.2016	9.11.2016	23.11.2016-2	1	B	D	AST1
X145H8_S160	145	Cortex	2C	13.10.2016	3	1	0	26.10.2016	9.11.2016	23.11.2016-2	1	B	D	AST3
X145H9_S168	145	Cortex	2C	13.10.2016	3	1	0	26.10.2016	9.11.2016	23.11.2016-2	1	B	D	AST2
X148A10_S361	148	Hippocampus	2H	12.10.2016	1	1	0	24.10.2016	16.11.2016	23.11.2016-4	2	C	F	AST3
X148A11_S369	148	Hippocampus	2H	12.10.2016	1	1	0	24.10.2016	16.11.2016	23.11.2016-4	2	C	F	AST1
X148A12_S377	148	Hippocampus	2H	12.10.2016	1	1	0	24.10.2016	16.11.2016	23.11.2016-4	2	C	F	AST1
X148A1_S289	148	Hippocampus	2H	12.10.2016	1	1	0	24.10.2016	16.11.2016	23.11.2016-4	2	C	F	AST3
X148A2_S297	148	Hippocampus	2H	12.10.2016	1	1	0	24.10.2016	16.11.2016	23.11.2016-4	2	C	F	AST3
X148A3_S305	148	Hippocampus	2H	12.10.2016	1	1	0	24.10.2016	16.11.2016	23.11.2016-4	2	C	F	Neuronal
X148A7_S337	148	Hippocampus	2H	12.10.2016	1	1	0	24.10.2016	16.11.2016	23.11.2016-4	2	C	F	AST1
X148A9_S353	148	Hippocampus	2H	12.10.2016	1	1	0	24.10.2016	16.11.2016	23.11.2016-4	2	C	F	AST1
X148B10_S362	148	Hippocampus	2H	12.10.2016	1	1	0	24.10.2016	16.11.2016	23.11.2016-4	2	C	F	AST1
X148B11_S370	148	Hippocampus	2H	12.10.2016	1	1	0	24.10.2016	16.11.2016	23.11.2016-4	2	C	F	AST3
X148B12_S378	148	Hippocampus	2H	12.10.2016	1	1	0	24.10.2016	16.11.2016	23.11.2016-4	2	C	F	AST1
X148B1_S290	148	Hippocampus	2H	12.10.2016	1	1	0	24.10.2016	16.11.2016	23.11.2016-4	2	C	F	Mural
X148B2_S298	148	Hippocampus	2H	12.10.2016	1	1	0	24.10.2016	16.11.2016	23.11.2016-4	2	C	F	AST1
X148B3_S306	148	Hippocampus	2H	12.10.2016	1	1	0	24.10.2016	16.11.2016	23.11.2016-4	2	C	F	AST1
X148B4_S314	148	Hippocampus	2H	12.10.2016	1	1	0	24.10.2016	16.11.2016	23.11.2016-4	2	C	F	AST1
X148B7_S338	148	Hippocampus	2H	12.10.2016	1	1	0	24.10.2016	16.11.2016	23.11.2016-4	2	C	F	AST1
X148B8_S346	148	Hippocampus	2H	12.10.2016	1	1	0	24.10.2016	16.11.2016	23.11.2016-4	2	C	F	AST1
X148C10_S363	148	Hippocampus	2H	12.10.2016	1	1	0	24.10.2016	16.11.2016	23.11.2016-4	2	C	F	AST4
X148C11_S371	148	Hippocampus	2H	12.10.2016	1	1	0	24.10.2016	16.11.2016	23.11.2016-4	2	C	F	AST2
X148C12_S379	148	Hippocampus	2H	12.10.2016	1	1	0	24.10.2016	16.11.2016	23.11.2016-4	2	C	F	AST1
X148C2_S299	148	Hippocampus	2H	12.10.2016	1	1	0	24.10.2016	16.11.2016	23.11.2016-4	2	C	F	Endothelial
X148C3_S307	148	Hippocampus	2H	12.10.2016	1	1	0	24.10.2016	16.11.2016	23.11.2016-4	2	C	F	AST1
X148C4_S315	148	Hippocampus	2H	12.10.2016	1	1	0	24.10.2016	16.11.2016	23.11.2016-4	2	C	F	AST4
X148C5_S323	148	Hippocampus	2H	12.10.2016	1	1	0	24.10.2016	16.11.2016	23.11.2016-4	2	C	F	AST1
X148C7_S339	148	Hippocampus	2H	12.10.2016	1	1	0	24.10.2016	16.11.2016	23.11.2016-4	2	C	F	AST1
X148D10_S364	148	Hippocampus	2H	12.10.2016	1	1	0	24.10.2016	16.11.2016	23.11.2016-4	2	C	F	AST1
X148D11_S372	148	Hippocampus	2H	12.10.2016	1	1	0	24.10.2016	16.11.2016	23.11.2016-4	2	C	F	AST3
X148D12_S380	148	Hippocampus	2H	12.10.2016	1	1	0	24.10.2016	16.11.2016	23.11.2016-4	2	C	F	AST1
X148D1_S292	148	Hippocampus	2H	12.10.2016	1	1	0	24.10.2016	16.11.2016	23.11.2016-4	2	C	F	AST1
X148D3_S308	148	Hippocampus	2H	12.10.2016	1	1	0	24.10.2016	16.11.2016	23.11.2016-4	2	C	F	AST1
X148D6_S332	148	Hippocampus	2H	12.10.2016	1	1	0	24.10.2016	16.11.2016	23.11.2016-4	2	C	F	AST1
X148D7_S340	148	Hippocampus	2H	12.10.2016	1	1	0	24.10.2016	16.11.2016	23.11.2016-4	2	C	F	AST3
X148D8_S348	148	Hippocampus	2H	12.10.2016	1	1	0	24.10.2016	16.11.2016	23.11.2016-4	2	C	F	AST1
X148D9_S356	148	Hippocampus	2H	12.10.2016	1	1	0	24.10.2016	16.11.2016	23.11.2016-4	2	C	F	Neuronal
X148E10_S365	148	Hippocampus	2H	12.10.2016	1	1	0	24.10.2016	16.11.2016	23.11.2016-4	2	C	F	AST2
X148E11_S373	148	Hippocampus	2H	12.10.2016	1	1	0	24.10.2016	16.11.2016	23.11.2016-4	2	C	F	AST4
X148E1_S293	148	Hippocampus	2H	12.10.2016	1	1	0	24.10.2016	16.11.2016	23.11.2016-4	2	C	F	AST1
X148E2_S301	148	Hippocampus	2H	12.10.2016	1	1	0	24.10.2016	16.11.2016	23.11.2016-4	2	C	F	AST4
X148E5_S325	148	Hippocampus	2H	12.10.2016	1	1	0	24.10.2016	16.11.2016	23.11.2016-4	2	C	F	AST1
X148E6_S333	148	Hippocampus	2H	12.10.2016	1	1	0	24.10.2016	16.11.2016	23.11.2016-4	2	C	F	AST3
X148E7_S341	148	Hippocampus	2H	12.10.2016	1	1	0	24.10.2016	16.11.2016	23.11.2016-4	2	C	F	AST1
X148E8_S349	148	Hippocampus	2H	12.10.2016	1	1	0	24.10.2016	16.11.2016	23.11.2016-4	2	C	F	Endothelial
X148E9_S357	148	Hippocampus	2H	12.10.2016	1	1	0	24.10.2016	16.11.2016	23.11.2016-4	2	C	F	AST1
X148F1_S294	148	Hippocampus	2H	12.10.2016	1	1	0	24.10.2016	16.11.2016	23.11.2016-4	2	C	F	Mural
X148F2_S302	148	Hippocampus	2H	12.10.2016	1	1	0	24.10.2016	16.11.2016	23.11.2016-4	2	C	F	Endothelial
X148F3_S310	148	Hippocampus	2H	12.10.2016	1	1	0	24.10.2016	16.11.2016	23.11.2016-4	2	C	F	AST3
X148F5_S326	148	Hippocampus	2H	12.10.2016	1	1	0	24.10.2016	16.11.2016	23.11.2016-4	2	C	F	AST1
X148F6_S334	148	Hippocampus	2H	12.10.2016	1	1	0	24.10.2016	16.11.2016	23.11.2016-4	2	C	F	AST1
X148F7_S342	148	Hippocampus	2H	12.10.2016	1	1	0	24.10.2016	16.11.2016	23.11.2016-4	2	C	F	AST1
X148F8_S350	148	Hippocampus	2H	12.10.2016	1	1	0	24.10.2016	16.11.2016	23.11.2016-4	2	C	F	Mural
X148G10_S367	148	Hippocampus	2H	12.10.2016	1	1	0	24.10.2016	16.11.2016	23.11.2016-4	2	C	F	AST2
X148G1_S295	148	Hippocampus	2H	12.10.2016	1	1	0	24.10.2016	16.11.2016	23.11.2016-4	2	C	F	Mural
X148G2_S303	148	Hippocampus	2H	12.10.2016	1	1	0	24.10.2016	16.11.2016	23.11.2016-4	2	C	F	AST1
X148G3_S311	148	Hippocampus	2H	12.10.2016	1	1	0	24.10.2016	16.11.2016	23.11.2016-4	2	C	F	AST1
X148G4_S319	148	Hippocampus	2H	12.10.2016	1	1	0	24.10.2016	16.11.2016	23.11.2016-4	2	C	F	AST1
X148G6_S335	148	Hippocampus	2H	12.10.2016	1	1	0	24.10.2016	16.11.2016	23.11.2016-4	2	C	F	AST3
X148G8_S351	148	Hippocampus	2H	12.10.2016	1	1	0	24.10.2016	16.11.2016	23.11.2016-4	2	C	F	AST3
X148G9_S359	148	Hippocampus	2H	12.10.2016	1	1	0	24.10.2016	16.11.2016	23.11.2016-4	2	C	F	AST1
X148H10_S368	148	Hippocampus	2H	12.10.2016	1	1	0	24.10.2016	16.11.2016	23.11.2016-4	2	C	F	AST3
X148H11_S376	148	Hippocampus	2H	12.10.2016	1	1	0	24.10.2016	16.11.2016	23.11.2016-4	2	C	F	AST1
X148H2_S304	148	Hippocampus	2H	12.10.2016	1	1	0	24.10.2016	16.11.2016	23.11.2016-4	2	C	F	AST4
X148H4_S320	148	Hippocampus	2H	12.10.2016	1	1	0	24.10.2016	16.11.2016	23.11.2016-4	2	C	F	AST1
X148H9_S360	148	Hippocampus	2H	12.10.2016	1	1	0	24.10.2016	16.11.2016	23.11.2016-4	2	C	F	AST1
X155A11_S81	155	Cortex	2C	10.10.2016	2	0	0	24.10.2016	9.11.2016	25.11.2016	1	D	G	AST2
X155A12_S89	155	Cortex	2C	10.10.2016	2	0	0	24.10.2016	9.11.2016	25.11.2016	1	D	G	AST3
X155A3_S17	155	Cortex	2C	10.10.2016	2	0	0	24.10.2016	9.11.2016	25.11.2016	1	D	G	AST1
X155A4_S25	155	Cortex	2C	10.10.2016	2	0	0	24.10.2016	9.11.2016	25.11.2016	1	D	G	AST3
X155A5_S33	155	Cortex	2C	10.10.2016	2	0	0	24.10.2016	9.11.2016	25.11.2016	1	D	G	AST3
X155A6_S41	155	Cortex	2C	10.10.2016	2	0	0	24.10.2016	9.11.2016	25.11.2016	1	D	G	AST2
X155A7_S49	155	Cortex	2C	10.10.2016	2	0	0	24.10.2016	9.11.2016	25.11.2016	1	D	G	AST2
X155A8_S57	155	Cortex	2C	10.10.2016	2	0	0	24.10.2016	9.11.2016	25.11.2016	1	D	G	AST2
X155A9_S65	155	Cortex	2C	10.10.2016	2	0	0	24.10.2016	9.11.2016	25.11.2016	1	D	G	AST2
X155B10_S74	155	Cortex	2C	10.10.2016	2	0	0	24.10.2016	9.11.2016	25.11.2016	1	D	G	AST1
X155B11_S82	155	Cortex	2C	10.10.2016	2	0	0	24.10.2016	9.11.2016	25.11.2016	1	D	G	AST2
X155B12_S90	155	Cortex	2C	10.10.2016	2	0	0	24.10.2016	9.11.2016	25.11.2016	1	D	G	AST2
X155B1_S2	155	Cortex	2C	10.10.2016	2	0	0	24.10.2016	9.11.2016	25.11.2016	1	D	G	AST3
X155B2_S10	155	Cortex	2C	10.10.2016	2	0	0	24.10.2016	9.11.2016	25.11.2016	1	D	G	AST2
X155B3_S18	155	Cortex	2C	10.10.2016	2	0	0	24.10.2016	9.11.2016	25.11.2016	1	D	G	AST2
X155B4_S26	155	Cortex	2C	10.10.2016	2	0	0	24.10.2016	9.11.2016	25.11.2016	1	D	G	AST1
X155B5_S34	155	Cortex	2C	10.10.2016	2	0	0	24.10.2016	9.11.2016	25.11.2016	1	D	G	AST3
X155B6_S42	155	Cortex	2C	10.10.2016	2	0	0	24.10.2016	9.11.2016	25.11.2016	1	D	G	AST2
X155B7_S50	155	Cortex	2C	10.10.2016	2	0	0	24.10.2016	9.11.2016	25.11.2016	1	D	G	AST2
X155B9_S66	155	Cortex	2C	10.10.2016	2	0	0	24.10.2016	9.11.2016	25.11.2016	1	D	G	AST2
X155C12_S91	155	Cortex	2C	10.10.2016	2	0	0	24.10.2016	9.11.2016	25.11.2016	1	D	G	AST2
X155C1_S3	155	Cortex	2C	10.10.2016	2	0	0	24.10.2016	9.11.2016	25.11.2016	1	D	G	AST2
X155C2_S11	155	Cortex	2C	10.10.2016	2	0	0	24.10.2016	9.11.2016	25.11.2016	1	D	G	AST2
X155C3_S19	155	Cortex	2C	10.10.2016	2	0	0	24.10.2016	9.11.2016	25.11.2016	1	D	G	AST3
X155C4_S27	155	Cortex	2C	10.10.2016	2	0	0	24.10.2016	9.11.2016	25.11.2016	1	D	G	AST2
X155C5_S35	155	Cortex	2C	10.10.2016	2	0	0	24.10.2016	9.11.2016	25.11.2016	1	D	G	Mural
X155C6_S43	155	Cortex	2C	10.10.2016	2	0	0	24.10.2016	9.11.2016	25.11.2016	1	D	G	AST2
X155C7_S51	155	Cortex	2C	10.10.2016	2	0	0	24.10.2016	9.11.2016	25.11.2016	1	D	G	AST2
X155C9_S67	155	Cortex	2C	10.10.2016	2	0	0	24.10.2016	9.11.2016	25.11.2016	1	D	G	AST2
X155D10_S76	155	Cortex	2C	10.10.2016	2	0	0	24.10.2016	9.11.2016	25.11.2016	1	D	G	AST2
X155D11_S84	155	Cortex	2C	10.10.2016	2	0	0	24.10.2016	9.11.2016	25.11.2016	1	D	G	AST1
X155D12_S92	155	Cortex	2C	10.10.2016	2	0	0	24.10.2016	9.11.2016	25.11.2016	1	D	G	AST3
X155D2_S12	155	Cortex	2C	10.10.2016	2	0	0	24.10.2016	9.11.2016	25.11.2016	1	D	G	AST3
X155D3_S20	155	Cortex	2C	10.10.2016	2	0	0	24.10.2016	9.11.2016	25.11.2016	1	D	G	AST2
X155D4_S28	155	Cortex	2C	10.10.2016	2	0	0	24.10.2016	9.11.2016	25.11.2016	1	D	G	AST3
X155D5_S36	155	Cortex	2C	10.10.2016	2	0	0	24.10.2016	9.11.2016	25.11.2016	1	D	G	AST2
X155D7_S52	155	Cortex	2C	10.10.2016	2	0	0	24.10.2016	9.11.2016	25.11.2016	1	D	G	AST2
X155D8_S60	155	Cortex	2C	10.10.2016	2	0	0	24.10.2016	9.11.2016	25.11.2016	1	D	G	AST3
X155D9_S68	155	Cortex	2C	10.10.2016	2	0	0	24.10.2016	9.11.2016	25.11.2016	1	D	G	AST2
X155E10_S77	155	Cortex	2C	10.10.2016	2	0	0	24.10.2016	9.11.2016	25.11.2016	1	D	G	AST2
X155E11_S85	155	Cortex	2C	10.10.2016	2	0	0	24.10.2016	9.11.2016	25.11.2016	1	D	G	AST1
X155E12_S93	155	Cortex	2C	10.10.2016	2	0	0	24.10.2016	9.11.2016	25.11.2016	1	D	G	Mural
X155E2_S13	155	Cortex	2C	10.10.2016	2	0	0	24.10.2016	9.11.2016	25.11.2016	1	D	G	AST2
X155E4_S29	155	Cortex	2C	10.10.2016	2	0	0	24.10.2016	9.11.2016	25.11.2016	1	D	G	AST2
X155E5_S37	155	Cortex	2C	10.10.2016	2	0	0	24.10.2016	9.11.2016	25.11.2016	1	D	G	AST2
X155E6_S45	155	Cortex	2C	10.10.2016	2	0	0	24.10.2016	9.11.2016	25.11.2016	1	D	G	AST2
X155E7_S53	155	Cortex	2C	10.10.2016	2	0	0	24.10.2016	9.11.2016	25.11.2016	1	D	G	AST2
X155E8_S61	155	Cortex	2C	10.10.2016	2	0	0	24.10.2016	9.11.2016	25.11.2016	1	D	G	AST2
X155E9_S69	155	Cortex	2C	10.10.2016	2	0	0	24.10.2016	9.11.2016	25.11.2016	1	D	G	AST3
X155F11_S86	155	Cortex	2C	10.10.2016	2	0	0	24.10.2016	9.11.2016	25.11.2016	1	D	G	AST1
X155F1_S6	155	Cortex	2C	10.10.2016	2	0	0	24.10.2016	9.11.2016	25.11.2016	1	D	G	AST3
X155F2_S14	155	Cortex	2C	10.10.2016	2	0	0	24.10.2016	9.11.2016	25.11.2016	1	D	G	AST2
X155F3_S22	155	Cortex	2C	10.10.2016	2	0	0	24.10.2016	9.11.2016	25.11.2016	1	D	G	AST3
X155F4_S30	155	Cortex	2C	10.10.2016	2	0	0	24.10.2016	9.11.2016	25.11.2016	1	D	G	AST2
X155F5_S38	155	Cortex	2C	10.10.2016	2	0	0	24.10.2016	9.11.2016	25.11.2016	1	D	G	(none)
X155F6_S46	155	Cortex	2C	10.10.2016	2	0	0	24.10.2016	9.11.2016	25.11.2016	1	D	G	AST3
X155F7_S54	155	Cortex	2C	10.10.2016	2	0	0	24.10.2016	9.11.2016	25.11.2016	1	D	G	AST2
X155F8_S62	155	Cortex	2C	10.10.2016	2	0	0	24.10.2016	9.11.2016	25.11.2016	1	D	G	AST2
X155F9_S70	155	Cortex	2C	10.10.2016	2	0	0	24.10.2016	9.11.2016	25.11.2016	1	D	G	AST3
X155G10_S79	155	Cortex	2C	10.10.2016	2	0	0	24.10.2016	9.11.2016	25.11.2016	1	D	G	AST3
X155G1_S7	155	Cortex	2C	10.10.2016	2	0	0	24.10.2016	9.11.2016	25.11.2016	1	D	G	AST2
X155G2_S15	155	Cortex	2C	10.10.2016	2	0	0	24.10.2016	9.11.2016	25.11.2016	1	D	G	AST3
X155G3_S23	155	Cortex	2C	10.10.2016	2	0	0	24.10.2016	9.11.2016	25.11.2016	1	D	G	AST3
X155G4_S31	155	Cortex	2C	10.10.2016	2	0	0	24.10.2016	9.11.2016	25.11.2016	1	D	G	AST3
X155G5_S39	155	Cortex	2C	10.10.2016	2	0	0	24.10.2016	9.11.2016	25.11.2016	1	D	G	AST3
X155G7_S55	155	Cortex	2C	10.10.2016	2	0	0	24.10.2016	9.11.2016	25.11.2016	1	D	G	AST1
X155G8_S63	155	Cortex	2C	10.10.2016	2	0	0	24.10.2016	9.11.2016	25.11.2016	1	D	G	AST2
X155G9_S71	155	Cortex	2C	10.10.2016	2	0	0	24.10.2016	9.11.2016	25.11.2016	1	D	G	AST1
X155H10_S80	155	Cortex	2C	10.10.2016	2	0	0	24.10.2016	9.11.2016	25.11.2016	1	D	G	AST3
X155H11_S88	155	Cortex	2C	10.10.2016	2	0	0	24.10.2016	9.11.2016	25.11.2016	1	D	G	AST2
X155H2_S16	155	Cortex	2C	10.10.2016	2	0	0	24.10.2016	9.11.2016	25.11.2016	1	D	G	AST3
X155H3_S24	155	Cortex	2C	10.10.2016	2	0	0	24.10.2016	9.11.2016	25.11.2016	1	D	G	AST3
X155H4_S32	155	Cortex	2C	10.10.2016	2	0	0	24.10.2016	9.11.2016	25.11.2016	1	D	G	AST2
X155H5_S40	155	Cortex	2C	10.10.2016	2	0	0	24.10.2016	9.11.2016	25.11.2016	1	D	G	AST3
X155H6_S48	155	Cortex	2C	10.10.2016	2	0	0	24.10.2016	9.11.2016	25.11.2016	1	D	G	AST2
X155H7_S56	155	Cortex	2C	10.10.2016	2	0	0	24.10.2016	9.11.2016	25.11.2016	1	D	G	AST2
X155H9_S72	155	Cortex	2C	10.10.2016	2	0	0	24.10.2016	9.11.2016	25.11.2016	1	D	G	AST2
X158A10_S361	158	Hippocampus	2H	14.10.2016	2	0	0	26.10.2016	16.11.2016	22.11.2016-3	2	B	B	AST3
X158A11_S369	158	Hippocampus	2H	14.10.2016	2	0	0	26.10.2016	16.11.2016	22.11.2016-3	2	B	B	AST1
X158A1_S289	158	Hippocampus	2H	14.10.2016	2	0	0	26.10.2016	16.11.2016	22.11.2016-3	2	B	B	AST3
X158A3_S305	158	Hippocampus	2H	14.10.2016	2	0	0	26.10.2016	16.11.2016	22.11.2016-3	2	B	B	AST1
X158A4_S313	158	Hippocampus	2H	14.10.2016	2	0	0	26.10.2016	16.11.2016	22.11.2016-3	2	B	B	AST1
X158A5_S321	158	Hippocampus	2H	14.10.2016	2	0	0	26.10.2016	16.11.2016	22.11.2016-3	2	B	B	AST1
X158A6_S329	158	Hippocampus	2H	14.10.2016	2	0	0	26.10.2016	16.11.2016	22.11.2016-3	2	B	B	AST1
X158A7_S337	158	Hippocampus	2H	14.10.2016	2	0	0	26.10.2016	16.11.2016	22.11.2016-3	2	B	B	AST1
X158A9_S353	158	Hippocampus	2H	14.10.2016	2	0	0	26.10.2016	16.11.2016	22.11.2016-3	2	B	B	AST4
X158B1_S290	158	Hippocampus	2H	14.10.2016	2	0	0	26.10.2016	16.11.2016	22.11.2016-3	2	B	B	AST1
X158B2_S298	158	Hippocampus	2H	14.10.2016	2	0	0	26.10.2016	16.11.2016	22.11.2016-3	2	B	B	AST1
X158B4_S314	158	Hippocampus	2H	14.10.2016	2	0	0	26.10.2016	16.11.2016	22.11.2016-3	2	B	B	Mural
X158B5_S322	158	Hippocampus	2H	14.10.2016	2	0	0	26.10.2016	16.11.2016	22.11.2016-3	2	B	B	AST3
X158B6_S330	158	Hippocampus	2H	14.10.2016	2	0	0	26.10.2016	16.11.2016	22.11.2016-3	2	B	B	AST2
X158B8_S346	158	Hippocampus	2H	14.10.2016	2	0	0	26.10.2016	16.11.2016	22.11.2016-3	2	B	B	AST1
X158C11_S371	158	Hippocampus	2H	14.10.2016	2	0	0	26.10.2016	16.11.2016	22.11.2016-3	2	B	B	Mural
X158C12_S379	158	Hippocampus	2H	14.10.2016	2	0	0	26.10.2016	16.11.2016	22.11.2016-3	2	B	B	AST1
X158C3_S307	158	Hippocampus	2H	14.10.2016	2	0	0	26.10.2016	16.11.2016	22.11.2016-3	2	B	B	AST1
X158C4_S315	158	Hippocampus	2H	14.10.2016	2	0	0	26.10.2016	16.11.2016	22.11.2016-3	2	B	B	AST3
X158C5_S323	158	Hippocampus	2H	14.10.2016	2	0	0	26.10.2016	16.11.2016	22.11.2016-3	2	B	B	Mural
X158C6_S331	158	Hippocampus	2H	14.10.2016	2	0	0	26.10.2016	16.11.2016	22.11.2016-3	2	B	B	AST2
X158C7_S339	158	Hippocampus	2H	14.10.2016	2	0	0	26.10.2016	16.11.2016	22.11.2016-3	2	B	B	Mural
X158C8_S347	158	Hippocampus	2H	14.10.2016	2	0	0	26.10.2016	16.11.2016	22.11.2016-3	2	B	B	AST1
X158C9_S355	158	Hippocampus	2H	14.10.2016	2	0	0	26.10.2016	16.11.2016	22.11.2016-3	2	B	B	AST3
X158D11_S372	158	Hippocampus	2H	14.10.2016	2	0	0	26.10.2016	16.11.2016	22.11.2016-3	2	B	B	AST1
X158D2_S300	158	Hippocampus	2H	14.10.2016	2	0	0	26.10.2016	16.11.2016	22.11.2016-3	2	B	B	AST1
X158D3_S308	158	Hippocampus	2H	14.10.2016	2	0	0	26.10.2016	16.11.2016	22.11.2016-3	2	B	B	AST3
X158D4_S316	158	Hippocampus	2H	14.10.2016	2	0	0	26.10.2016	16.11.2016	22.11.2016-3	2	B	B	AST1
X158D5_S324	158	Hippocampus	2H	14.10.2016	2	0	0	26.10.2016	16.11.2016	22.11.2016-3	2	B	B	Mural
X158D7_S340	158	Hippocampus	2H	14.10.2016	2	0	0	26.10.2016	16.11.2016	22.11.2016-3	2	B	B	(none)
X158D8_S348	158	Hippocampus	2H	14.10.2016	2	0	0	26.10.2016	16.11.2016	22.11.2016-3	2	B	B	Mural
X158E12_S381	158	Hippocampus	2H	14.10.2016	2	0	0	26.10.2016	16.11.2016	22.11.2016-3	2	B	B	AST1
X158E3_S309	158	Hippocampus	2H	14.10.2016	2	0	0	26.10.2016	16.11.2016	22.11.2016-3	2	B	B	AST1
X158E4_S317	158	Hippocampus	2H	14.10.2016	2	0	0	26.10.2016	16.11.2016	22.11.2016-3	2	B	B	AST1
X158E6_S333	158	Hippocampus	2H	14.10.2016	2	0	0	26.10.2016	16.11.2016	22.11.2016-3	2	B	B	AST1
X158E7_S341	158	Hippocampus	2H	14.10.2016	2	0	0	26.10.2016	16.11.2016	22.11.2016-3	2	B	B	AST1
X158E9_S357	158	Hippocampus	2H	14.10.2016	2	0	0	26.10.2016	16.11.2016	22.11.2016-3	2	B	B	AST3
X158F10_S366	158	Hippocampus	2H	14.10.2016	2	0	0	26.10.2016	16.11.2016	22.11.2016-3	2	B	B	AST1
X158F11_S374	158	Hippocampus	2H	14.10.2016	2	0	0	26.10.2016	16.11.2016	22.11.2016-3	2	B	B	AST1
X158F1_S294	158	Hippocampus	2H	14.10.2016	2	0	0	26.10.2016	16.11.2016	22.11.2016-3	2	B	B	AST3
X158F2_S302	158	Hippocampus	2H	14.10.2016	2	0	0	26.10.2016	16.11.2016	22.11.2016-3	2	B	B	Microglial
X158F3_S310	158	Hippocampus	2H	14.10.2016	2	0	0	26.10.2016	16.11.2016	22.11.2016-3	2	B	B	AST1
X158F6_S334	158	Hippocampus	2H	14.10.2016	2	0	0	26.10.2016	16.11.2016	22.11.2016-3	2	B	B	AST1
X158F7_S342	158	Hippocampus	2H	14.10.2016	2	0	0	26.10.2016	16.11.2016	22.11.2016-3	2	B	B	AST3
X158F8_S350	158	Hippocampus	2H	14.10.2016	2	0	0	26.10.2016	16.11.2016	22.11.2016-3	2	B	B	Neuronal
X158F9_S358	158	Hippocampus	2H	14.10.2016	2	0	0	26.10.2016	16.11.2016	22.11.2016-3	2	B	B	AST1
X158G11_S375	158	Hippocampus	2H	14.10.2016	2	0	0	26.10.2016	16.11.2016	22.11.2016-3	2	B	B	AST1
X158G1_S295	158	Hippocampus	2H	14.10.2016	2	0	0	26.10.2016	16.11.2016	22.11.2016-3	2	B	B	Endothelial
X158G2_S303	158	Hippocampus	2H	14.10.2016	2	0	0	26.10.2016	16.11.2016	22.11.2016-3	2	B	B	Mural
X158G3_S311	158	Hippocampus	2H	14.10.2016	2	0	0	26.10.2016	16.11.2016	22.11.2016-3	2	B	B	AST3
X158G5_S327	158	Hippocampus	2H	14.10.2016	2	0	0	26.10.2016	16.11.2016	22.11.2016-3	2	B	B	AST1
X158G6_S335	158	Hippocampus	2H	14.10.2016	2	0	0	26.10.2016	16.11.2016	22.11.2016-3	2	B	B	AST1
X158G7_S343	158	Hippocampus	2H	14.10.2016	2	0	0	26.10.2016	16.11.2016	22.11.2016-3	2	B	B	AST1
X158G9_S359	158	Hippocampus	2H	14.10.2016	2	0	0	26.10.2016	16.11.2016	22.11.2016-3	2	B	B	AST1
X158H10_S368	158	Hippocampus	2H	14.10.2016	2	0	0	26.10.2016	16.11.2016	22.11.2016-3	2	B	B	AST1
X158H11_S376	158	Hippocampus	2H	14.10.2016	2	0	0	26.10.2016	16.11.2016	22.11.2016-3	2	B	B	AST4
X158H3_S312	158	Hippocampus	2H	14.10.2016	2	0	0	26.10.2016	16.11.2016	22.11.2016-3	2	B	B	AST4
X158H4_S320	158	Hippocampus	2H	14.10.2016	2	0	0	26.10.2016	16.11.2016	22.11.2016-3	2	B	B	AST1
X158H5_S328	158	Hippocampus	2H	14.10.2016	2	0	0	26.10.2016	16.11.2016	22.11.2016-3	2	B	B	AST1
X158H6_S336	158	Hippocampus	2H	14.10.2016	2	0	0	26.10.2016	16.11.2016	22.11.2016-3	2	B	B	AST2
X158H7_S344	158	Hippocampus	2H	14.10.2016	2	0	0	26.10.2016	16.11.2016	22.11.2016-3	2	B	B	Mural
X158H8_S352	158	Hippocampus	2H	14.10.2016	2	0	0	26.10.2016	16.11.2016	22.11.2016-3	2	B	B	AST1
X158H9_S360	158	Hippocampus	2H	14.10.2016	2	0	0	26.10.2016	16.11.2016	22.11.2016-3	2	B	B	AST1
X15A11_S369	15	Cortex	1C	18.10.2016	2	1	0	20.10.2016	8.11.2016	21.11.2016	1	A	A	AST1
X15A12_S377	15	Cortex	1C	18.10.2016	2	1	0	20.10.2016	8.11.2016	21.11.2016	1	A	A	AST3
X15A1_S289	15	Cortex	1C	18.10.2016	2	1	0	20.10.2016	8.11.2016	21.11.2016	1	A	A	AST1
X15A3_S305	15	Cortex	1C	18.10.2016	2	1	0	20.10.2016	8.11.2016	21.11.2016	1	A	A	AST2
X15A4_S313	15	Cortex	1C	18.10.2016	2	1	0	20.10.2016	8.11.2016	21.11.2016	1	A	A	Endothelial
X15A5_S321	15	Cortex	1C	18.10.2016	2	1	0	20.10.2016	8.11.2016	21.11.2016	1	A	A	AST3
X15A6_S329	15	Cortex	1C	18.10.2016	2	1	0	20.10.2016	8.11.2016	21.11.2016	1	A	A	AST1
X15A7_S337	15	Cortex	1C	18.10.2016	2	1	0	20.10.2016	8.11.2016	21.11.2016	1	A	A	AST1
X15A9_S353	15	Cortex	1C	18.10.2016	2	1	0	20.10.2016	8.11.2016	21.11.2016	1	A	A	AST1
X15B10_S362	15	Cortex	1C	18.10.2016	2	1	0	20.10.2016	8.11.2016	21.11.2016	1	A	A	AST2
X15B2_S298	15	Cortex	1C	18.10.2016	2	1	0	20.10.2016	8.11.2016	21.11.2016	1	A	A	Endothelial
X15B3_S306	15	Cortex	1C	18.10.2016	2	1	0	20.10.2016	8.11.2016	21.11.2016	1	A	A	AST2
X15B4_S314	15	Cortex	1C	18.10.2016	2	1	0	20.10.2016	8.11.2016	21.11.2016	1	A	A	AST1
X15B8_S346	15	Cortex	1C	18.10.2016	2	1	0	20.10.2016	8.11.2016	21.11.2016	1	A	A	AST2
X15B9_S354	15	Cortex	1C	18.10.2016	2	1	0	20.10.2016	8.11.2016	21.11.2016	1	A	A	AST3
X15C10_S363	15	Cortex	1C	18.10.2016	2	1	0	20.10.2016	8.11.2016	21.11.2016	1	A	A	AST2
X15C12_S379	15	Cortex	1C	18.10.2016	2	1	0	20.10.2016	8.11.2016	21.11.2016	1	A	A	AST2
X15C2_S299	15	Cortex	1C	18.10.2016	2	1	0	20.10.2016	8.11.2016	21.11.2016	1	A	A	Mural
X15C3_S307	15	Cortex	1C	18.10.2016	2	1	0	20.10.2016	8.11.2016	21.11.2016	1	A	A	AST2
X15C4_S315	15	Cortex	1C	18.10.2016	2	1	0	20.10.2016	8.11.2016	21.11.2016	1	A	A	AST2
X15C5_S323	15	Cortex	1C	18.10.2016	2	1	0	20.10.2016	8.11.2016	21.11.2016	1	A	A	Mural
X15C6_S331	15	Cortex	1C	18.10.2016	2	1	0	20.10.2016	8.11.2016	21.11.2016	1	A	A	AST2
X15C7_S339	15	Cortex	1C	18.10.2016	2	1	0	20.10.2016	8.11.2016	21.11.2016	1	A	A	AST2
X15C8_S347	15	Cortex	1C	18.10.2016	2	1	0	20.10.2016	8.11.2016	21.11.2016	1	A	A	AST1
X15C9_S355	15	Cortex	1C	18.10.2016	2	1	0	20.10.2016	8.11.2016	21.11.2016	1	A	A	AST2
X15D10_S364	15	Cortex	1C	18.10.2016	2	1	0	20.10.2016	8.11.2016	21.11.2016	1	A	A	AST2
X15D11_S372	15	Cortex	1C	18.10.2016	2	1	0	20.10.2016	8.11.2016	21.11.2016	1	A	A	Microglial
X15D12_S380	15	Cortex	1C	18.10.2016	2	1	0	20.10.2016	8.11.2016	21.11.2016	1	A	A	AST3
X15D2_S300	15	Cortex	1C	18.10.2016	2	1	0	20.10.2016	8.11.2016	21.11.2016	1	A	A	AST3
X15D3_S308	15	Cortex	1C	18.10.2016	2	1	0	20.10.2016	8.11.2016	21.11.2016	1	A	A	AST2
X15D4_S316	15	Cortex	1C	18.10.2016	2	1	0	20.10.2016	8.11.2016	21.11.2016	1	A	A	AST2
X15D5_S324	15	Cortex	1C	18.10.2016	2	1	0	20.10.2016	8.11.2016	21.11.2016	1	A	A	AST2
X15D6_S332	15	Cortex	1C	18.10.2016	2	1	0	20.10.2016	8.11.2016	21.11.2016	1	A	A	AST3
X15D7_S340	15	Cortex	1C	18.10.2016	2	1	0	20.10.2016	8.11.2016	21.11.2016	1	A	A	AST1
X15D9_S356	15	Cortex	1C	18.10.2016	2	1	0	20.10.2016	8.11.2016	21.11.2016	1	A	A	AST3
X15E10_S365	15	Cortex	1C	18.10.2016	2	1	0	20.10.2016	8.11.2016	21.11.2016	1	A	A	AST3
X15E11_S373	15	Cortex	1C	18.10.2016	2	1	0	20.10.2016	8.11.2016	21.11.2016	1	A	A	AST2
X15E12_S381	15	Cortex	1C	18.10.2016	2	1	0	20.10.2016	8.11.2016	21.11.2016	1	A	A	AST1
X15E2_S301	15	Cortex	1C	18.10.2016	2	1	0	20.10.2016	8.11.2016	21.11.2016	1	A	A	AST2
X15E3_S309	15	Cortex	1C	18.10.2016	2	1	0	20.10.2016	8.11.2016	21.11.2016	1	A	A	AST3
X15E4_S317	15	Cortex	1C	18.10.2016	2	1	0	20.10.2016	8.11.2016	21.11.2016	1	A	A	AST2
X15E5_S325	15	Cortex	1C	18.10.2016	2	1	0	20.10.2016	8.11.2016	21.11.2016	1	A	A	AST1
X15E8_S349	15	Cortex	1C	18.10.2016	2	1	0	20.10.2016	8.11.2016	21.11.2016	1	A	A	AST2
X15E9_S357	15	Cortex	1C	18.10.2016	2	1	0	20.10.2016	8.11.2016	21.11.2016	1	A	A	AST2
X15F11_S374	15	Cortex	1C	18.10.2016	2	1	0	20.10.2016	8.11.2016	21.11.2016	1	A	A	AST2
X15F3_S310	15	Cortex	1C	18.10.2016	2	1	0	20.10.2016	8.11.2016	21.11.2016	1	A	A	AST1
X15F4_S318	15	Cortex	1C	18.10.2016	2	1	0	20.10.2016	8.11.2016	21.11.2016	1	A	A	Mural
X15F6_S334	15	Cortex	1C	18.10.2016	2	1	0	20.10.2016	8.11.2016	21.11.2016	1	A	A	AST2
X15F7_S342	15	Cortex	1C	18.10.2016	2	1	0	20.10.2016	8.11.2016	21.11.2016	1	A	A	AST3
X15F8_S350	15	Cortex	1C	18.10.2016	2	1	0	20.10.2016	8.11.2016	21.11.2016	1	A	A	AST2
X15F9_S358	15	Cortex	1C	18.10.2016	2	1	0	20.10.2016	8.11.2016	21.11.2016	1	A	A	AST2
X15G10_S367	15	Cortex	1C	18.10.2016	2	1	0	20.10.2016	8.11.2016	21.11.2016	1	A	A	AST2
X15G11_S375	15	Cortex	1C	18.10.2016	2	1	0	20.10.2016	8.11.2016	21.11.2016	1	A	A	AST2
X15G3_S311	15	Cortex	1C	18.10.2016	2	1	0	20.10.2016	8.11.2016	21.11.2016	1	A	A	AST2
X15G4_S319	15	Cortex	1C	18.10.2016	2	1	0	20.10.2016	8.11.2016	21.11.2016	1	A	A	AST1
X15G5_S327	15	Cortex	1C	18.10.2016	2	1	0	20.10.2016	8.11.2016	21.11.2016	1	A	A	AST2
X15G7_S343	15	Cortex	1C	18.10.2016	2	1	0	20.10.2016	8.11.2016	21.11.2016	1	A	A	AST2
X15G8_S351	15	Cortex	1C	18.10.2016	2	1	0	20.10.2016	8.11.2016	21.11.2016	1	A	A	AST2
X15G9_S359	15	Cortex	1C	18.10.2016	2	1	0	20.10.2016	8.11.2016	21.11.2016	1	A	A	AST1
X15H10_S368	15	Cortex	1C	18.10.2016	2	1	0	20.10.2016	8.11.2016	21.11.2016	1	A	A	AST2
X15H4_S320	15	Cortex	1C	18.10.2016	2	1	0	20.10.2016	8.11.2016	21.11.2016	1	A	A	AST2
X15H5_S328	15	Cortex	1C	18.10.2016	2	1	0	20.10.2016	8.11.2016	21.11.2016	1	A	A	AST5
X15H6_S336	15	Cortex	1C	18.10.2016	2	1	0	20.10.2016	8.11.2016	21.11.2016	1	A	A	AST2
X15H7_S344	15	Cortex	1C	18.10.2016	2	1	0	20.10.2016	8.11.2016	21.11.2016	1	A	A	AST2
X15H8_S352	15	Cortex	1C	18.10.2016	2	1	0	20.10.2016	8.11.2016	21.11.2016	1	A	A	AST3
X15H9_S360	15	Cortex	1C	18.10.2016	2	1	0	20.10.2016	8.11.2016	21.11.2016	1	A	A	AST2
X165A3_S305	165	Cortex	2C	12.10.2016	3	1	0	19.10.2016	9.11.2016	25.11.2016-3	1	D	H	AST2
X165A4_S313	165	Cortex	2C	12.10.2016	3	1	0	19.10.2016	9.11.2016	25.11.2016-3	1	D	H	AST3
X165A5_S321	165	Cortex	2C	12.10.2016	3	1	0	19.10.2016	9.11.2016	25.11.2016-3	1	D	H	AST2
X165A6_S329	165	Cortex	2C	12.10.2016	3	1	0	19.10.2016	9.11.2016	25.11.2016-3	1	D	H	AST3
X165A7_S337	165	Cortex	2C	12.10.2016	3	1	0	19.10.2016	9.11.2016	25.11.2016-3	1	D	H	AST2
X165A8_S345	165	Cortex	2C	12.10.2016	3	1	0	19.10.2016	9.11.2016	25.11.2016-3	1	D	H	AST3
X165A9_S353	165	Cortex	2C	12.10.2016	3	1	0	19.10.2016	9.11.2016	25.11.2016-3	1	D	H	AST2
X165B10_S362	165	Cortex	2C	12.10.2016	3	1	0	19.10.2016	9.11.2016	25.11.2016-3	1	D	H	AST2
X165B4_S314	165	Cortex	2C	12.10.2016	3	1	0	19.10.2016	9.11.2016	25.11.2016-3	1	D	H	AST2
X165B5_S322	165	Cortex	2C	12.10.2016	3	1	0	19.10.2016	9.11.2016	25.11.2016-3	1	D	H	AST2
X165B6_S330	165	Cortex	2C	12.10.2016	3	1	0	19.10.2016	9.11.2016	25.11.2016-3	1	D	H	AST3
X165B7_S338	165	Cortex	2C	12.10.2016	3	1	0	19.10.2016	9.11.2016	25.11.2016-3	1	D	H	AST3
X165B8_S346	165	Cortex	2C	12.10.2016	3	1	0	19.10.2016	9.11.2016	25.11.2016-3	1	D	H	AST2
X165B9_S354	165	Cortex	2C	12.10.2016	3	1	0	19.10.2016	9.11.2016	25.11.2016-3	1	D	H	AST2
X165C2_S299	165	Cortex	2C	12.10.2016	3	1	0	19.10.2016	9.11.2016	25.11.2016-3	1	D	H	AST2
X165C3_S307	165	Cortex	2C	12.10.2016	3	1	0	19.10.2016	9.11.2016	25.11.2016-3	1	D	H	AST3
X165C5_S323	165	Cortex	2C	12.10.2016	3	1	0	19.10.2016	9.11.2016	25.11.2016-3	1	D	H	AST2
X165C7_S339	165	Cortex	2C	12.10.2016	3	1	0	19.10.2016	9.11.2016	25.11.2016-3	1	D	H	AST2
X165C9_S355	165	Cortex	2C	12.10.2016	3	1	0	19.10.2016	9.11.2016	25.11.2016-3	1	D	H	AST3
X165D1_S292	165	Cortex	2C	12.10.2016	3	1	0	19.10.2016	9.11.2016	25.11.2016-3	1	D	H	AST3
X165D2_S300	165	Cortex	2C	12.10.2016	3	1	0	19.10.2016	9.11.2016	25.11.2016-3	1	D	H	AST2
X165D3_S308	165	Cortex	2C	12.10.2016	3	1	0	19.10.2016	9.11.2016	25.11.2016-3	1	D	H	(none)
X165D4_S316	165	Cortex	2C	12.10.2016	3	1	0	19.10.2016	9.11.2016	25.11.2016-3	1	D	H	AST3
X165D5_S324	165	Cortex	2C	12.10.2016	3	1	0	19.10.2016	9.11.2016	25.11.2016-3	1	D	H	AST2
X165D6_S332	165	Cortex	2C	12.10.2016	3	1	0	19.10.2016	9.11.2016	25.11.2016-3	1	D	H	AST2
X165D7_S340	165	Cortex	2C	12.10.2016	3	1	0	19.10.2016	9.11.2016	25.11.2016-3	1	D	H	AST2
X165D8_S348	165	Cortex	2C	12.10.2016	3	1	0	19.10.2016	9.11.2016	25.11.2016-3	1	D	H	AST3
X165E1_S293	165	Cortex	2C	12.10.2016	3	1	0	19.10.2016	9.11.2016	25.11.2016-3	1	D	H	AST1
X165E2_S301	165	Cortex	2C	12.10.2016	3	1	0	19.10.2016	9.11.2016	25.11.2016-3	1	D	H	AST2
X165E4_S317	165	Cortex	2C	12.10.2016	3	1	0	19.10.2016	9.11.2016	25.11.2016-3	1	D	H	AST1
X165E5_S325	165	Cortex	2C	12.10.2016	3	1	0	19.10.2016	9.11.2016	25.11.2016-3	1	D	H	AST1
X165E6_S333	165	Cortex	2C	12.10.2016	3	1	0	19.10.2016	9.11.2016	25.11.2016-3	1	D	H	AST2
X165E7_S341	165	Cortex	2C	12.10.2016	3	1	0	19.10.2016	9.11.2016	25.11.2016-3	1	D	H	AST1
X165E8_S349	165	Cortex	2C	12.10.2016	3	1	0	19.10.2016	9.11.2016	25.11.2016-3	1	D	H	AST2
X165E9_S357	165	Cortex	2C	12.10.2016	3	1	0	19.10.2016	9.11.2016	25.11.2016-3	1	D	H	AST2
X165F1_S294	165	Cortex	2C	12.10.2016	3	1	0	19.10.2016	9.11.2016	25.11.2016-3	1	D	H	AST3
X165F2_S302	165	Cortex	2C	12.10.2016	3	1	0	19.10.2016	9.11.2016	25.11.2016-3	1	D	H	AST1
X165F3_S310	165	Cortex	2C	12.10.2016	3	1	0	19.10.2016	9.11.2016	25.11.2016-3	1	D	H	AST2
X165F4_S318	165	Cortex	2C	12.10.2016	3	1	0	19.10.2016	9.11.2016	25.11.2016-3	1	D	H	AST2
X165F5_S326	165	Cortex	2C	12.10.2016	3	1	0	19.10.2016	9.11.2016	25.11.2016-3	1	D	H	AST3
X165F7_S342	165	Cortex	2C	12.10.2016	3	1	0	19.10.2016	9.11.2016	25.11.2016-3	1	D	H	AST3
X165F8_S350	165	Cortex	2C	12.10.2016	3	1	0	19.10.2016	9.11.2016	25.11.2016-3	1	D	H	AST3
X165G10_S367	165	Cortex	2C	12.10.2016	3	1	0	19.10.2016	9.11.2016	25.11.2016-3	1	D	H	Microglial
X165G1_S295	165	Cortex	2C	12.10.2016	3	1	0	19.10.2016	9.11.2016	25.11.2016-3	1	D	H	AST2
X165G3_S311	165	Cortex	2C	12.10.2016	3	1	0	19.10.2016	9.11.2016	25.11.2016-3	1	D	H	AST2
X165G5_S327	165	Cortex	2C	12.10.2016	3	1	0	19.10.2016	9.11.2016	25.11.2016-3	1	D	H	AST2
X165G6_S335	165	Cortex	2C	12.10.2016	3	1	0	19.10.2016	9.11.2016	25.11.2016-3	1	D	H	AST3
X165G7_S343	165	Cortex	2C	12.10.2016	3	1	0	19.10.2016	9.11.2016	25.11.2016-3	1	D	H	AST2
X165G8_S351	165	Cortex	2C	12.10.2016	3	1	0	19.10.2016	9.11.2016	25.11.2016-3	1	D	H	AST2
X165G9_S359	165	Cortex	2C	12.10.2016	3	1	0	19.10.2016	9.11.2016	25.11.2016-3	1	D	H	AST3
X165H4_S320	165	Cortex	2C	12.10.2016	3	1	0	19.10.2016	9.11.2016	25.11.2016-3	1	D	H	Mural
X165H5_S328	165	Cortex	2C	12.10.2016	3	1	0	19.10.2016	9.11.2016	25.11.2016-3	1	D	H	AST3
X165H7_S344	165	Cortex	2C	12.10.2016	3	1	0	19.10.2016	9.11.2016	25.11.2016-3	1	D	H	AST3
X165H8_S352	165	Cortex	2C	12.10.2016	3	1	0	19.10.2016	9.11.2016	25.11.2016-3	1	D	H	AST3
X165H9_S360	165	Cortex	2C	12.10.2016	3	1	0	19.10.2016	9.11.2016	25.11.2016-3	1	D	H	AST2
X168A10_S73	168	Hippocampus	2H	12.10.2016-2	3	0	1	27.10.2016	16.11.2016	22.11.2016	2	A	D	AST1
X168A12_S89	168	Hippocampus	2H	12.10.2016-2	3	0	1	27.10.2016	16.11.2016	22.11.2016	2	A	D	AST1
X168A2_S9	168	Hippocampus	2H	12.10.2016-2	3	0	1	27.10.2016	16.11.2016	22.11.2016	2	A	D	AST1
X168A5_S33	168	Hippocampus	2H	12.10.2016-2	3	0	1	27.10.2016	16.11.2016	22.11.2016	2	A	D	AST4
X168A7_S49	168	Hippocampus	2H	12.10.2016-2	3	0	1	27.10.2016	16.11.2016	22.11.2016	2	A	D	AST1
X168A8_S57	168	Hippocampus	2H	12.10.2016-2	3	0	1	27.10.2016	16.11.2016	22.11.2016	2	A	D	AST3
X168B10_S74	168	Hippocampus	2H	12.10.2016-2	3	0	1	27.10.2016	16.11.2016	22.11.2016	2	A	D	AST3
X168B1_S2	168	Hippocampus	2H	12.10.2016-2	3	0	1	27.10.2016	16.11.2016	22.11.2016	2	A	D	AST1
X168B2_S10	168	Hippocampus	2H	12.10.2016-2	3	0	1	27.10.2016	16.11.2016	22.11.2016	2	A	D	AST1
X168B4_S26	168	Hippocampus	2H	12.10.2016-2	3	0	1	27.10.2016	16.11.2016	22.11.2016	2	A	D	AST1
X168B5_S34	168	Hippocampus	2H	12.10.2016-2	3	0	1	27.10.2016	16.11.2016	22.11.2016	2	A	D	AST3
X168B6_S42	168	Hippocampus	2H	12.10.2016-2	3	0	1	27.10.2016	16.11.2016	22.11.2016	2	A	D	Endothelial
X168B7_S50	168	Hippocampus	2H	12.10.2016-2	3	0	1	27.10.2016	16.11.2016	22.11.2016	2	A	D	AST3
X168B8_S58	168	Hippocampus	2H	12.10.2016-2	3	0	1	27.10.2016	16.11.2016	22.11.2016	2	A	D	AST1
X168B9_S66	168	Hippocampus	2H	12.10.2016-2	3	0	1	27.10.2016	16.11.2016	22.11.2016	2	A	D	AST1
X168C10_S75	168	Hippocampus	2H	12.10.2016-2	3	0	1	27.10.2016	16.11.2016	22.11.2016	2	A	D	AST3
X168C11_S83	168	Hippocampus	2H	12.10.2016-2	3	0	1	27.10.2016	16.11.2016	22.11.2016	2	A	D	AST1
X168C12_S91	168	Hippocampus	2H	12.10.2016-2	3	0	1	27.10.2016	16.11.2016	22.11.2016	2	A	D	AST3
X168C1_S3	168	Hippocampus	2H	12.10.2016-2	3	0	1	27.10.2016	16.11.2016	22.11.2016	2	A	D	AST1
X168C5_S35	168	Hippocampus	2H	12.10.2016-2	3	0	1	27.10.2016	16.11.2016	22.11.2016	2	A	D	AST1
X168C7_S51	168	Hippocampus	2H	12.10.2016-2	3	0	1	27.10.2016	16.11.2016	22.11.2016	2	A	D	AST1
X168C8_S59	168	Hippocampus	2H	12.10.2016-2	3	0	1	27.10.2016	16.11.2016	22.11.2016	2	A	D	AST1
X168C9_S67	168	Hippocampus	2H	12.10.2016-2	3	0	1	27.10.2016	16.11.2016	22.11.2016	2	A	D	AST3
X168D10_S76	168	Hippocampus	2H	12.10.2016-2	3	0	1	27.10.2016	16.11.2016	22.11.2016	2	A	D	AST3
X168D11_S84	168	Hippocampus	2H	12.10.2016-2	3	0	1	27.10.2016	16.11.2016	22.11.2016	2	A	D	Oligodendrocytic
X168D2_S12	168	Hippocampus	2H	12.10.2016-2	3	0	1	27.10.2016	16.11.2016	22.11.2016	2	A	D	AST1
X168D3_S20	168	Hippocampus	2H	12.10.2016-2	3	0	1	27.10.2016	16.11.2016	22.11.2016	2	A	D	AST3
X168D4_S28	168	Hippocampus	2H	12.10.2016-2	3	0	1	27.10.2016	16.11.2016	22.11.2016	2	A	D	AST2
X168D5_S36	168	Hippocampus	2H	12.10.2016-2	3	0	1	27.10.2016	16.11.2016	22.11.2016	2	A	D	AST3
X168D7_S52	168	Hippocampus	2H	12.10.2016-2	3	0	1	27.10.2016	16.11.2016	22.11.2016	2	A	D	AST3
X168D8_S60	168	Hippocampus	2H	12.10.2016-2	3	0	1	27.10.2016	16.11.2016	22.11.2016	2	A	D	AST4
X168D9_S68	168	Hippocampus	2H	12.10.2016-2	3	0	1	27.10.2016	16.11.2016	22.11.2016	2	A	D	AST1
X168E10_S77	168	Hippocampus	2H	12.10.2016-2	3	0	1	27.10.2016	16.11.2016	22.11.2016	2	A	D	AST1
X168E11_S85	168	Hippocampus	2H	12.10.2016-2	3	0	1	27.10.2016	16.11.2016	22.11.2016	2	A	D	AST3
X168E1_S5	168	Hippocampus	2H	12.10.2016-2	3	0	1	27.10.2016	16.11.2016	22.11.2016	2	A	D	AST4
X168E5_S37	168	Hippocampus	2H	12.10.2016-2	3	0	1	27.10.2016	16.11.2016	22.11.2016	2	A	D	Endothelial
X168E6_S45	168	Hippocampus	2H	12.10.2016-2	3	0	1	27.10.2016	16.11.2016	22.11.2016	2	A	D	AST1
X168E7_S53	168	Hippocampus	2H	12.10.2016-2	3	0	1	27.10.2016	16.11.2016	22.11.2016	2	A	D	AST1
X168E8_S61	168	Hippocampus	2H	12.10.2016-2	3	0	1	27.10.2016	16.11.2016	22.11.2016	2	A	D	AST4
X168F11_S86	168	Hippocampus	2H	12.10.2016-2	3	0	1	27.10.2016	16.11.2016	22.11.2016	2	A	D	AST3
X168F3_S22	168	Hippocampus	2H	12.10.2016-2	3	0	1	27.10.2016	16.11.2016	22.11.2016	2	A	D	AST1
X168F5_S38	168	Hippocampus	2H	12.10.2016-2	3	0	1	27.10.2016	16.11.2016	22.11.2016	2	A	D	AST1
X168F6_S46	168	Hippocampus	2H	12.10.2016-2	3	0	1	27.10.2016	16.11.2016	22.11.2016	2	A	D	AST3
X168G10_S79	168	Hippocampus	2H	12.10.2016-2	3	0	1	27.10.2016	16.11.2016	22.11.2016	2	A	D	AST1
X168G11_S87	168	Hippocampus	2H	12.10.2016-2	3	0	1	27.10.2016	16.11.2016	22.11.2016	2	A	D	AST3
X168G2_S15	168	Hippocampus	2H	12.10.2016-2	3	0	1	27.10.2016	16.11.2016	22.11.2016	2	A	D	AST2
X168G3_S23	168	Hippocampus	2H	12.10.2016-2	3	0	1	27.10.2016	16.11.2016	22.11.2016	2	A	D	Mural
X168G4_S31	168	Hippocampus	2H	12.10.2016-2	3	0	1	27.10.2016	16.11.2016	22.11.2016	2	A	D	AST3
X168G5_S39	168	Hippocampus	2H	12.10.2016-2	3	0	1	27.10.2016	16.11.2016	22.11.2016	2	A	D	AST1
X168G6_S47	168	Hippocampus	2H	12.10.2016-2	3	0	1	27.10.2016	16.11.2016	22.11.2016	2	A	D	AST1
X168G7_S55	168	Hippocampus	2H	12.10.2016-2	3	0	1	27.10.2016	16.11.2016	22.11.2016	2	A	D	Mural
X168G8_S63	168	Hippocampus	2H	12.10.2016-2	3	0	1	27.10.2016	16.11.2016	22.11.2016	2	A	D	AST1
X168H10_S80	168	Hippocampus	2H	12.10.2016-2	3	0	1	27.10.2016	16.11.2016	22.11.2016	2	A	D	AST3
X168H11_S88	168	Hippocampus	2H	12.10.2016-2	3	0	1	27.10.2016	16.11.2016	22.11.2016	2	A	D	AST4
X168H3_S24	168	Hippocampus	2H	12.10.2016-2	3	0	1	27.10.2016	16.11.2016	22.11.2016	2	A	D	AST1
X168H5_S40	168	Hippocampus	2H	12.10.2016-2	3	0	1	27.10.2016	16.11.2016	22.11.2016	2	A	D	AST1
X168H6_S48	168	Hippocampus	2H	12.10.2016-2	3	0	1	27.10.2016	16.11.2016	22.11.2016	2	A	D	Mural
X168H7_S56	168	Hippocampus	2H	12.10.2016-2	3	0	1	27.10.2016	16.11.2016	22.11.2016	2	A	D	AST1
X168H8_S64	168	Hippocampus	2H	12.10.2016-2	3	0	1	27.10.2016	16.11.2016	22.11.2016	2	A	D	Mural
X168H9_S72	168	Hippocampus	2H	12.10.2016-2	3	0	1	27.10.2016	16.11.2016	22.11.2016	2	A	D	AST1
X175A10_S361	175	Cortex	2C	4.10.2016	3	0	0	5.10.2016	10.11.2016	24.11.2016-3	1	C	C	AST2
X175A2_S297	175	Cortex	2C	4.10.2016	3	0	0	5.10.2016	10.11.2016	24.11.2016-3	1	C	C	Microglial
X175A3_S305	175	Cortex	2C	4.10.2016	3	0	0	5.10.2016	10.11.2016	24.11.2016-3	1	C	C	AST2
X175A4_S313	175	Cortex	2C	4.10.2016	3	0	0	5.10.2016	10.11.2016	24.11.2016-3	1	C	C	AST1
X175A5_S321	175	Cortex	2C	4.10.2016	3	0	0	5.10.2016	10.11.2016	24.11.2016-3	1	C	C	AST2
X175A6_S329	175	Cortex	2C	4.10.2016	3	0	0	5.10.2016	10.11.2016	24.11.2016-3	1	C	C	AST3
X175A9_S353	175	Cortex	2C	4.10.2016	3	0	0	5.10.2016	10.11.2016	24.11.2016-3	1	C	C	AST2
X175B10_S362	175	Cortex	2C	4.10.2016	3	0	0	5.10.2016	10.11.2016	24.11.2016-3	1	C	C	AST2
X175B11_S370	175	Cortex	2C	4.10.2016	3	0	0	5.10.2016	10.11.2016	24.11.2016-3	1	C	C	AST2
X175B2_S298	175	Cortex	2C	4.10.2016	3	0	0	5.10.2016	10.11.2016	24.11.2016-3	1	C	C	AST2
X175B3_S306	175	Cortex	2C	4.10.2016	3	0	0	5.10.2016	10.11.2016	24.11.2016-3	1	C	C	Endothelial
X175B4_S314	175	Cortex	2C	4.10.2016	3	0	0	5.10.2016	10.11.2016	24.11.2016-3	1	C	C	AST2
X175B6_S330	175	Cortex	2C	4.10.2016	3	0	0	5.10.2016	10.11.2016	24.11.2016-3	1	C	C	AST2
X175B7_S338	175	Cortex	2C	4.10.2016	3	0	0	5.10.2016	10.11.2016	24.11.2016-3	1	C	C	AST2
X175B8_S346	175	Cortex	2C	4.10.2016	3	0	0	5.10.2016	10.11.2016	24.11.2016-3	1	C	C	AST2
X175B9_S354	175	Cortex	2C	4.10.2016	3	0	0	5.10.2016	10.11.2016	24.11.2016-3	1	C	C	AST3
X175C10_S363	175	Cortex	2C	4.10.2016	3	0	0	5.10.2016	10.11.2016	24.11.2016-3	1	C	C	AST1
X175C11_S371	175	Cortex	2C	4.10.2016	3	0	0	5.10.2016	10.11.2016	24.11.2016-3	1	C	C	AST2
X175C12_S379	175	Cortex	2C	4.10.2016	3	0	0	5.10.2016	10.11.2016	24.11.2016-3	1	C	C	AST5
X175C2_S299	175	Cortex	2C	4.10.2016	3	0	0	5.10.2016	10.11.2016	24.11.2016-3	1	C	C	AST2
X175C4_S315	175	Cortex	2C	4.10.2016	3	0	0	5.10.2016	10.11.2016	24.11.2016-3	1	C	C	AST2
X175C5_S323	175	Cortex	2C	4.10.2016	3	0	0	5.10.2016	10.11.2016	24.11.2016-3	1	C	C	AST2
X175C6_S331	175	Cortex	2C	4.10.2016	3	0	0	5.10.2016	10.11.2016	24.11.2016-3	1	C	C	AST2
X175C8_S347	175	Cortex	2C	4.10.2016	3	0	0	5.10.2016	10.11.2016	24.11.2016-3	1	C	C	AST5
X175C9_S355	175	Cortex	2C	4.10.2016	3	0	0	5.10.2016	10.11.2016	24.11.2016-3	1	C	C	AST2
X175D10_S364	175	Cortex	2C	4.10.2016	3	0	0	5.10.2016	10.11.2016	24.11.2016-3	1	C	C	AST3
X175D1_S292	175	Cortex	2C	4.10.2016	3	0	0	5.10.2016	10.11.2016	24.11.2016-3	1	C	C	AST1
X175D2_S300	175	Cortex	2C	4.10.2016	3	0	0	5.10.2016	10.11.2016	24.11.2016-3	1	C	C	AST2
X175D3_S308	175	Cortex	2C	4.10.2016	3	0	0	5.10.2016	10.11.2016	24.11.2016-3	1	C	C	AST2
X175D5_S324	175	Cortex	2C	4.10.2016	3	0	0	5.10.2016	10.11.2016	24.11.2016-3	1	C	C	Microglial
X175D6_S332	175	Cortex	2C	4.10.2016	3	0	0	5.10.2016	10.11.2016	24.11.2016-3	1	C	C	AST2
X175D7_S340	175	Cortex	2C	4.10.2016	3	0	0	5.10.2016	10.11.2016	24.11.2016-3	1	C	C	AST1
X175D8_S348	175	Cortex	2C	4.10.2016	3	0	0	5.10.2016	10.11.2016	24.11.2016-3	1	C	C	AST2
X175E10_S365	175	Cortex	2C	4.10.2016	3	0	0	5.10.2016	10.11.2016	24.11.2016-3	1	C	C	AST1
X175E12_S381	175	Cortex	2C	4.10.2016	3	0	0	5.10.2016	10.11.2016	24.11.2016-3	1	C	C	AST2
X175E1_S293	175	Cortex	2C	4.10.2016	3	0	0	5.10.2016	10.11.2016	24.11.2016-3	1	C	C	AST3
X175E2_S301	175	Cortex	2C	4.10.2016	3	0	0	5.10.2016	10.11.2016	24.11.2016-3	1	C	C	AST2
X175E3_S309	175	Cortex	2C	4.10.2016	3	0	0	5.10.2016	10.11.2016	24.11.2016-3	1	C	C	AST3
X175E4_S317	175	Cortex	2C	4.10.2016	3	0	0	5.10.2016	10.11.2016	24.11.2016-3	1	C	C	AST3
X175E5_S325	175	Cortex	2C	4.10.2016	3	0	0	5.10.2016	10.11.2016	24.11.2016-3	1	C	C	AST3
X175E6_S333	175	Cortex	2C	4.10.2016	3	0	0	5.10.2016	10.11.2016	24.11.2016-3	1	C	C	AST2
X175E7_S341	175	Cortex	2C	4.10.2016	3	0	0	5.10.2016	10.11.2016	24.11.2016-3	1	C	C	AST2
X175E8_S349	175	Cortex	2C	4.10.2016	3	0	0	5.10.2016	10.11.2016	24.11.2016-3	1	C	C	AST1
X175E9_S357	175	Cortex	2C	4.10.2016	3	0	0	5.10.2016	10.11.2016	24.11.2016-3	1	C	C	AST2
X175F10_S366	175	Cortex	2C	4.10.2016	3	0	0	5.10.2016	10.11.2016	24.11.2016-3	1	C	C	AST2
X175F11_S374	175	Cortex	2C	4.10.2016	3	0	0	5.10.2016	10.11.2016	24.11.2016-3	1	C	C	AST2
X175F1_S294	175	Cortex	2C	4.10.2016	3	0	0	5.10.2016	10.11.2016	24.11.2016-3	1	C	C	AST2
X175F2_S302	175	Cortex	2C	4.10.2016	3	0	0	5.10.2016	10.11.2016	24.11.2016-3	1	C	C	AST3
X175F3_S310	175	Cortex	2C	4.10.2016	3	0	0	5.10.2016	10.11.2016	24.11.2016-3	1	C	C	AST2
X175F5_S326	175	Cortex	2C	4.10.2016	3	0	0	5.10.2016	10.11.2016	24.11.2016-3	1	C	C	AST2
X175F7_S342	175	Cortex	2C	4.10.2016	3	0	0	5.10.2016	10.11.2016	24.11.2016-3	1	C	C	AST2
X175F8_S350	175	Cortex	2C	4.10.2016	3	0	0	5.10.2016	10.11.2016	24.11.2016-3	1	C	C	AST2
X175G10_S367	175	Cortex	2C	4.10.2016	3	0	0	5.10.2016	10.11.2016	24.11.2016-3	1	C	C	AST2
X175G11_S375	175	Cortex	2C	4.10.2016	3	0	0	5.10.2016	10.11.2016	24.11.2016-3	1	C	C	AST3
X175G1_S295	175	Cortex	2C	4.10.2016	3	0	0	5.10.2016	10.11.2016	24.11.2016-3	1	C	C	AST3
X175G2_S303	175	Cortex	2C	4.10.2016	3	0	0	5.10.2016	10.11.2016	24.11.2016-3	1	C	C	AST2
X175G3_S311	175	Cortex	2C	4.10.2016	3	0	0	5.10.2016	10.11.2016	24.11.2016-3	1	C	C	AST2
X175G4_S319	175	Cortex	2C	4.10.2016	3	0	0	5.10.2016	10.11.2016	24.11.2016-3	1	C	C	AST3
X175G5_S327	175	Cortex	2C	4.10.2016	3	0	0	5.10.2016	10.11.2016	24.11.2016-3	1	C	C	AST2
X175G6_S335	175	Cortex	2C	4.10.2016	3	0	0	5.10.2016	10.11.2016	24.11.2016-3	1	C	C	AST2
X175H10_S368	175	Cortex	2C	4.10.2016	3	0	0	5.10.2016	10.11.2016	24.11.2016-3	1	C	C	AST2
X175H11_S376	175	Cortex	2C	4.10.2016	3	0	0	5.10.2016	10.11.2016	24.11.2016-3	1	C	C	AST2
X175H3_S312	175	Cortex	2C	4.10.2016	3	0	0	5.10.2016	10.11.2016	24.11.2016-3	1	C	C	AST2
X175H4_S320	175	Cortex	2C	4.10.2016	3	0	0	5.10.2016	10.11.2016	24.11.2016-3	1	C	C	AST3
X175H5_S328	175	Cortex	2C	4.10.2016	3	0	0	5.10.2016	10.11.2016	24.11.2016-3	1	C	C	AST2
X175H6_S336	175	Cortex	2C	4.10.2016	3	0	0	5.10.2016	10.11.2016	24.11.2016-3	1	C	C	AST2
X175H8_S352	175	Cortex	2C	4.10.2016	3	0	0	5.10.2016	10.11.2016	24.11.2016-3	1	C	C	AST1
X175H9_S360	175	Cortex	2C	4.10.2016	3	0	0	5.10.2016	10.11.2016	24.11.2016-3	1	C	C	AST2
X178A11_S273	178	Hippocampus	2H	7.10.2016	2	1	0	11.10.2016	9.11.2016	21.11.2016-2	2	A	G	AST1
X178A3_S209	178	Hippocampus	2H	7.10.2016	2	1	0	11.10.2016	9.11.2016	21.11.2016-2	2	A	G	Mural
X178A4_S217	178	Hippocampus	2H	7.10.2016	2	1	0	11.10.2016	9.11.2016	21.11.2016-2	2	A	G	AST2
X178A5_S225	178	Hippocampus	2H	7.10.2016	2	1	0	11.10.2016	9.11.2016	21.11.2016-2	2	A	G	AST1
X178A6_S233	178	Hippocampus	2H	7.10.2016	2	1	0	11.10.2016	9.11.2016	21.11.2016-2	2	A	G	AST1
X178A7_S241	178	Hippocampus	2H	7.10.2016	2	1	0	11.10.2016	9.11.2016	21.11.2016-2	2	A	G	AST2
X178A8_S249	178	Hippocampus	2H	7.10.2016	2	1	0	11.10.2016	9.11.2016	21.11.2016-2	2	A	G	Mural
X178B10_S266	178	Hippocampus	2H	7.10.2016	2	1	0	11.10.2016	9.11.2016	21.11.2016-2	2	A	G	AST1
X178B11_S274	178	Hippocampus	2H	7.10.2016	2	1	0	11.10.2016	9.11.2016	21.11.2016-2	2	A	G	AST1
X178B12_S282	178	Hippocampus	2H	7.10.2016	2	1	0	11.10.2016	9.11.2016	21.11.2016-2	2	A	G	AST4
X178B3_S210	178	Hippocampus	2H	7.10.2016	2	1	0	11.10.2016	9.11.2016	21.11.2016-2	2	A	G	AST1
X178B5_S226	178	Hippocampus	2H	7.10.2016	2	1	0	11.10.2016	9.11.2016	21.11.2016-2	2	A	G	AST3
X178B6_S234	178	Hippocampus	2H	7.10.2016	2	1	0	11.10.2016	9.11.2016	21.11.2016-2	2	A	G	AST1
X178B8_S250	178	Hippocampus	2H	7.10.2016	2	1	0	11.10.2016	9.11.2016	21.11.2016-2	2	A	G	AST1
X178C10_S267	178	Hippocampus	2H	7.10.2016	2	1	0	11.10.2016	9.11.2016	21.11.2016-2	2	A	G	AST1
X178C11_S275	178	Hippocampus	2H	7.10.2016	2	1	0	11.10.2016	9.11.2016	21.11.2016-2	2	A	G	AST1
X178C12_S283	178	Hippocampus	2H	7.10.2016	2	1	0	11.10.2016	9.11.2016	21.11.2016-2	2	A	G	Mural
X178C2_S203	178	Hippocampus	2H	7.10.2016	2	1	0	11.10.2016	9.11.2016	21.11.2016-2	2	A	G	AST1
X178C3_S211	178	Hippocampus	2H	7.10.2016	2	1	0	11.10.2016	9.11.2016	21.11.2016-2	2	A	G	AST3
X178C4_S219	178	Hippocampus	2H	7.10.2016	2	1	0	11.10.2016	9.11.2016	21.11.2016-2	2	A	G	AST3
X178C5_S227	178	Hippocampus	2H	7.10.2016	2	1	0	11.10.2016	9.11.2016	21.11.2016-2	2	A	G	AST1
X178C6_S235	178	Hippocampus	2H	7.10.2016	2	1	0	11.10.2016	9.11.2016	21.11.2016-2	2	A	G	AST4
X178D10_S268	178	Hippocampus	2H	7.10.2016	2	1	0	11.10.2016	9.11.2016	21.11.2016-2	2	A	G	AST1
X178D11_S276	178	Hippocampus	2H	7.10.2016	2	1	0	11.10.2016	9.11.2016	21.11.2016-2	2	A	G	AST2
X178D12_S284	178	Hippocampus	2H	7.10.2016	2	1	0	11.10.2016	9.11.2016	21.11.2016-2	2	A	G	Endothelial
X178D1_S196	178	Hippocampus	2H	7.10.2016	2	1	0	11.10.2016	9.11.2016	21.11.2016-2	2	A	G	AST1
X178D3_S212	178	Hippocampus	2H	7.10.2016	2	1	0	11.10.2016	9.11.2016	21.11.2016-2	2	A	G	Endothelial
X178D5_S228	178	Hippocampus	2H	7.10.2016	2	1	0	11.10.2016	9.11.2016	21.11.2016-2	2	A	G	AST3
X178D6_S236	178	Hippocampus	2H	7.10.2016	2	1	0	11.10.2016	9.11.2016	21.11.2016-2	2	A	G	AST1
X178D9_S260	178	Hippocampus	2H	7.10.2016	2	1	0	11.10.2016	9.11.2016	21.11.2016-2	2	A	G	AST1
X178E10_S269	178	Hippocampus	2H	7.10.2016	2	1	0	11.10.2016	9.11.2016	21.11.2016-2	2	A	G	AST1
X178E12_S285	178	Hippocampus	2H	7.10.2016	2	1	0	11.10.2016	9.11.2016	21.11.2016-2	2	A	G	AST1
X178E1_S197	178	Hippocampus	2H	7.10.2016	2	1	0	11.10.2016	9.11.2016	21.11.2016-2	2	A	G	AST3
X178E6_S237	178	Hippocampus	2H	7.10.2016	2	1	0	11.10.2016	9.11.2016	21.11.2016-2	2	A	G	AST1
X178E7_S245	178	Hippocampus	2H	7.10.2016	2	1	0	11.10.2016	9.11.2016	21.11.2016-2	2	A	G	AST3
X178E9_S261	178	Hippocampus	2H	7.10.2016	2	1	0	11.10.2016	9.11.2016	21.11.2016-2	2	A	G	AST1
X178F10_S270	178	Hippocampus	2H	7.10.2016	2	1	0	11.10.2016	9.11.2016	21.11.2016-2	2	A	G	AST1
X178F11_S278	178	Hippocampus	2H	7.10.2016	2	1	0	11.10.2016	9.11.2016	21.11.2016-2	2	A	G	AST1
X178F2_S206	178	Hippocampus	2H	7.10.2016	2	1	0	11.10.2016	9.11.2016	21.11.2016-2	2	A	G	AST1
X178F4_S222	178	Hippocampus	2H	7.10.2016	2	1	0	11.10.2016	9.11.2016	21.11.2016-2	2	A	G	AST1
X178F5_S230	178	Hippocampus	2H	7.10.2016	2	1	0	11.10.2016	9.11.2016	21.11.2016-2	2	A	G	AST4
X178F7_S246	178	Hippocampus	2H	7.10.2016	2	1	0	11.10.2016	9.11.2016	21.11.2016-2	2	A	G	AST1
X178F8_S254	178	Hippocampus	2H	7.10.2016	2	1	0	11.10.2016	9.11.2016	21.11.2016-2	2	A	G	AST3
X178F9_S262	178	Hippocampus	2H	7.10.2016	2	1	0	11.10.2016	9.11.2016	21.11.2016-2	2	A	G	AST1
X178G10_S271	178	Hippocampus	2H	7.10.2016	2	1	0	11.10.2016	9.11.2016	21.11.2016-2	2	A	G	AST4
X178G11_S279	178	Hippocampus	2H	7.10.2016	2	1	0	11.10.2016	9.11.2016	21.11.2016-2	2	A	G	AST1
X178G2_S207	178	Hippocampus	2H	7.10.2016	2	1	0	11.10.2016	9.11.2016	21.11.2016-2	2	A	G	AST1
X178G3_S215	178	Hippocampus	2H	7.10.2016	2	1	0	11.10.2016	9.11.2016	21.11.2016-2	2	A	G	AST1
X178G4_S223	178	Hippocampus	2H	7.10.2016	2	1	0	11.10.2016	9.11.2016	21.11.2016-2	2	A	G	AST1
X178G5_S231	178	Hippocampus	2H	7.10.2016	2	1	0	11.10.2016	9.11.2016	21.11.2016-2	2	A	G	AST3
X178G6_S239	178	Hippocampus	2H	7.10.2016	2	1	0	11.10.2016	9.11.2016	21.11.2016-2	2	A	G	AST2
X178G7_S247	178	Hippocampus	2H	7.10.2016	2	1	0	11.10.2016	9.11.2016	21.11.2016-2	2	A	G	AST1
X178G8_S255	178	Hippocampus	2H	7.10.2016	2	1	0	11.10.2016	9.11.2016	21.11.2016-2	2	A	G	AST1
X178H11_S280	178	Hippocampus	2H	7.10.2016	2	1	0	11.10.2016	9.11.2016	21.11.2016-2	2	A	G	AST3
X178H4_S224	178	Hippocampus	2H	7.10.2016	2	1	0	11.10.2016	9.11.2016	21.11.2016-2	2	A	G	AST4
X178H5_S232	178	Hippocampus	2H	7.10.2016	2	1	0	11.10.2016	9.11.2016	21.11.2016-2	2	A	G	AST4
X178H6_S240	178	Hippocampus	2H	7.10.2016	2	1	0	11.10.2016	9.11.2016	21.11.2016-2	2	A	G	AST4
X178H9_S264	178	Hippocampus	2H	7.10.2016	2	1	0	11.10.2016	9.11.2016	21.11.2016-2	2	A	G	AST1
X185A10_S265	185	Cortex	2C	6.10.2016	2	0	0	10.10.2016	9.11.2016	21.11.2016-2	1	A	B	AST2
X185A12_S281	185	Cortex	2C	6.10.2016	2	0	0	10.10.2016	9.11.2016	21.11.2016-2	1	A	B	AST3
X185A1_S193	185	Cortex	2C	6.10.2016	2	0	0	10.10.2016	9.11.2016	21.11.2016-2	1	A	B	AST2
X185A2_S201	185	Cortex	2C	6.10.2016	2	0	0	10.10.2016	9.11.2016	21.11.2016-2	1	A	B	AST3
X185A3_S209	185	Cortex	2C	6.10.2016	2	0	0	10.10.2016	9.11.2016	21.11.2016-2	1	A	B	AST3
X185A7_S241	185	Cortex	2C	6.10.2016	2	0	0	10.10.2016	9.11.2016	21.11.2016-2	1	A	B	AST3
X185A8_S249	185	Cortex	2C	6.10.2016	2	0	0	10.10.2016	9.11.2016	21.11.2016-2	1	A	B	AST3
X185A9_S257	185	Cortex	2C	6.10.2016	2	0	0	10.10.2016	9.11.2016	21.11.2016-2	1	A	B	AST2
X185B11_S274	185	Cortex	2C	6.10.2016	2	0	0	10.10.2016	9.11.2016	21.11.2016-2	1	A	B	AST2
X185B12_S282	185	Cortex	2C	6.10.2016	2	0	0	10.10.2016	9.11.2016	21.11.2016-2	1	A	B	AST2
X185B1_S194	185	Cortex	2C	6.10.2016	2	0	0	10.10.2016	9.11.2016	21.11.2016-2	1	A	B	AST2
X185B2_S202	185	Cortex	2C	6.10.2016	2	0	0	10.10.2016	9.11.2016	21.11.2016-2	1	A	B	AST3
X185B3_S210	185	Cortex	2C	6.10.2016	2	0	0	10.10.2016	9.11.2016	21.11.2016-2	1	A	B	AST2
X185B4_S218	185	Cortex	2C	6.10.2016	2	0	0	10.10.2016	9.11.2016	21.11.2016-2	1	A	B	AST2
X185B6_S234	185	Cortex	2C	6.10.2016	2	0	0	10.10.2016	9.11.2016	21.11.2016-2	1	A	B	AST2
X185B7_S242	185	Cortex	2C	6.10.2016	2	0	0	10.10.2016	9.11.2016	21.11.2016-2	1	A	B	AST1
X185B8_S250	185	Cortex	2C	6.10.2016	2	0	0	10.10.2016	9.11.2016	21.11.2016-2	1	A	B	AST3
X185B9_S258	185	Cortex	2C	6.10.2016	2	0	0	10.10.2016	9.11.2016	21.11.2016-2	1	A	B	AST5
X185C10_S267	185	Cortex	2C	6.10.2016	2	0	0	10.10.2016	9.11.2016	21.11.2016-2	1	A	B	AST2
X185C11_S275	185	Cortex	2C	6.10.2016	2	0	0	10.10.2016	9.11.2016	21.11.2016-2	1	A	B	AST3
X185C12_S283	185	Cortex	2C	6.10.2016	2	0	0	10.10.2016	9.11.2016	21.11.2016-2	1	A	B	AST3
X185C2_S203	185	Cortex	2C	6.10.2016	2	0	0	10.10.2016	9.11.2016	21.11.2016-2	1	A	B	AST3
X185C5_S227	185	Cortex	2C	6.10.2016	2	0	0	10.10.2016	9.11.2016	21.11.2016-2	1	A	B	AST2
X185C6_S235	185	Cortex	2C	6.10.2016	2	0	0	10.10.2016	9.11.2016	21.11.2016-2	1	A	B	AST2
X185C7_S243	185	Cortex	2C	6.10.2016	2	0	0	10.10.2016	9.11.2016	21.11.2016-2	1	A	B	AST1
X185C8_S251	185	Cortex	2C	6.10.2016	2	0	0	10.10.2016	9.11.2016	21.11.2016-2	1	A	B	AST1
X185C9_S259	185	Cortex	2C	6.10.2016	2	0	0	10.10.2016	9.11.2016	21.11.2016-2	1	A	B	AST3
X185D11_S276	185	Cortex	2C	6.10.2016	2	0	0	10.10.2016	9.11.2016	21.11.2016-2	1	A	B	AST3
X185D1_S196	185	Cortex	2C	6.10.2016	2	0	0	10.10.2016	9.11.2016	21.11.2016-2	1	A	B	AST2
X185D2_S204	185	Cortex	2C	6.10.2016	2	0	0	10.10.2016	9.11.2016	21.11.2016-2	1	A	B	AST2
X185D3_S212	185	Cortex	2C	6.10.2016	2	0	0	10.10.2016	9.11.2016	21.11.2016-2	1	A	B	AST2
X185D4_S220	185	Cortex	2C	6.10.2016	2	0	0	10.10.2016	9.11.2016	21.11.2016-2	1	A	B	AST3
X185D5_S228	185	Cortex	2C	6.10.2016	2	0	0	10.10.2016	9.11.2016	21.11.2016-2	1	A	B	AST2
X185D6_S236	185	Cortex	2C	6.10.2016	2	0	0	10.10.2016	9.11.2016	21.11.2016-2	1	A	B	AST2
X185D7_S244	185	Cortex	2C	6.10.2016	2	0	0	10.10.2016	9.11.2016	21.11.2016-2	1	A	B	AST2
X185D8_S252	185	Cortex	2C	6.10.2016	2	0	0	10.10.2016	9.11.2016	21.11.2016-2	1	A	B	AST2
X185D9_S260	185	Cortex	2C	6.10.2016	2	0	0	10.10.2016	9.11.2016	21.11.2016-2	1	A	B	AST2
X185E10_S269	185	Cortex	2C	6.10.2016	2	0	0	10.10.2016	9.11.2016	21.11.2016-2	1	A	B	AST2
X185E11_S277	185	Cortex	2C	6.10.2016	2	0	0	10.10.2016	9.11.2016	21.11.2016-2	1	A	B	AST3
X185E1_S197	185	Cortex	2C	6.10.2016	2	0	0	10.10.2016	9.11.2016	21.11.2016-2	1	A	B	AST3
X185E2_S205	185	Cortex	2C	6.10.2016	2	0	0	10.10.2016	9.11.2016	21.11.2016-2	1	A	B	AST5
X185E3_S213	185	Cortex	2C	6.10.2016	2	0	0	10.10.2016	9.11.2016	21.11.2016-2	1	A	B	AST2
X185E4_S221	185	Cortex	2C	6.10.2016	2	0	0	10.10.2016	9.11.2016	21.11.2016-2	1	A	B	AST1
X185E5_S229	185	Cortex	2C	6.10.2016	2	0	0	10.10.2016	9.11.2016	21.11.2016-2	1	A	B	AST2
X185E6_S237	185	Cortex	2C	6.10.2016	2	0	0	10.10.2016	9.11.2016	21.11.2016-2	1	A	B	AST3
X185E7_S245	185	Cortex	2C	6.10.2016	2	0	0	10.10.2016	9.11.2016	21.11.2016-2	1	A	B	AST3
X185E8_S253	185	Cortex	2C	6.10.2016	2	0	0	10.10.2016	9.11.2016	21.11.2016-2	1	A	B	AST2
X185E9_S261	185	Cortex	2C	6.10.2016	2	0	0	10.10.2016	9.11.2016	21.11.2016-2	1	A	B	AST1
X185F2_S206	185	Cortex	2C	6.10.2016	2	0	0	10.10.2016	9.11.2016	21.11.2016-2	1	A	B	AST3
X185F3_S214	185	Cortex	2C	6.10.2016	2	0	0	10.10.2016	9.11.2016	21.11.2016-2	1	A	B	AST2
X185F4_S222	185	Cortex	2C	6.10.2016	2	0	0	10.10.2016	9.11.2016	21.11.2016-2	1	A	B	AST2
X185F5_S230	185	Cortex	2C	6.10.2016	2	0	0	10.10.2016	9.11.2016	21.11.2016-2	1	A	B	AST2
X185F6_S238	185	Cortex	2C	6.10.2016	2	0	0	10.10.2016	9.11.2016	21.11.2016-2	1	A	B	AST2
X185F8_S254	185	Cortex	2C	6.10.2016	2	0	0	10.10.2016	9.11.2016	21.11.2016-2	1	A	B	AST1
X185G10_S271	185	Cortex	2C	6.10.2016	2	0	0	10.10.2016	9.11.2016	21.11.2016-2	1	A	B	AST1
X185G11_S279	185	Cortex	2C	6.10.2016	2	0	0	10.10.2016	9.11.2016	21.11.2016-2	1	A	B	Mural
X185G3_S215	185	Cortex	2C	6.10.2016	2	0	0	10.10.2016	9.11.2016	21.11.2016-2	1	A	B	AST2
X185G5_S231	185	Cortex	2C	6.10.2016	2	0	0	10.10.2016	9.11.2016	21.11.2016-2	1	A	B	AST3
X185G6_S239	185	Cortex	2C	6.10.2016	2	0	0	10.10.2016	9.11.2016	21.11.2016-2	1	A	B	AST2
X185G7_S247	185	Cortex	2C	6.10.2016	2	0	0	10.10.2016	9.11.2016	21.11.2016-2	1	A	B	AST2
X185G9_S263	185	Cortex	2C	6.10.2016	2	0	0	10.10.2016	9.11.2016	21.11.2016-2	1	A	B	AST3
X185H10_S272	185	Cortex	2C	6.10.2016	2	0	0	10.10.2016	9.11.2016	21.11.2016-2	1	A	B	AST2
X185H1_S200	185	Cortex	2C	6.10.2016	2	0	0	10.10.2016	9.11.2016	21.11.2016-2	1	A	B	AST3
X185H2_S208	185	Cortex	2C	6.10.2016	2	0	0	10.10.2016	9.11.2016	21.11.2016-2	1	A	B	AST1
X185H3_S216	185	Cortex	2C	6.10.2016	2	0	0	10.10.2016	9.11.2016	21.11.2016-2	1	A	B	AST2
X185H4_S224	185	Cortex	2C	6.10.2016	2	0	0	10.10.2016	9.11.2016	21.11.2016-2	1	A	B	AST3
X185H6_S240	185	Cortex	2C	6.10.2016	2	0	0	10.10.2016	9.11.2016	21.11.2016-2	1	A	B	AST2
X185H7_S248	185	Cortex	2C	6.10.2016	2	0	0	10.10.2016	9.11.2016	21.11.2016-2	1	A	B	Endothelial
X185H8_S256	185	Cortex	2C	6.10.2016	2	0	0	10.10.2016	9.11.2016	21.11.2016-2	1	A	B	AST2
X185H9_S264	185	Cortex	2C	6.10.2016	2	0	0	10.10.2016	9.11.2016	21.11.2016-2	1	A	B	AST2
X188A11_S369	188	Hippocampus	2H	10.10.2016	3	0	0	20.10.2016	16.11.2016	24.11.2016-4	1	C	E	AST3
X188A1_S289	188	Hippocampus	2H	10.10.2016	3	0	0	20.10.2016	16.11.2016	24.11.2016-4	1	C	E	Mural
X188A3_S305	188	Hippocampus	2H	10.10.2016	3	0	0	20.10.2016	16.11.2016	24.11.2016-4	1	C	E	AST1
X188A4_S313	188	Hippocampus	2H	10.10.2016	3	0	0	20.10.2016	16.11.2016	24.11.2016-4	1	C	E	AST1
X188A5_S321	188	Hippocampus	2H	10.10.2016	3	0	0	20.10.2016	16.11.2016	24.11.2016-4	1	C	E	AST1
X188A7_S337	188	Hippocampus	2H	10.10.2016	3	0	0	20.10.2016	16.11.2016	24.11.2016-4	1	C	E	AST4
X188A8_S345	188	Hippocampus	2H	10.10.2016	3	0	0	20.10.2016	16.11.2016	24.11.2016-4	1	C	E	AST1
X188B10_S362	188	Hippocampus	2H	10.10.2016	3	0	0	20.10.2016	16.11.2016	24.11.2016-4	1	C	E	AST4
X188B11_S370	188	Hippocampus	2H	10.10.2016	3	0	0	20.10.2016	16.11.2016	24.11.2016-4	1	C	E	Mural
X188B12_S378	188	Hippocampus	2H	10.10.2016	3	0	0	20.10.2016	16.11.2016	24.11.2016-4	1	C	E	AST3
X188B1_S290	188	Hippocampus	2H	10.10.2016	3	0	0	20.10.2016	16.11.2016	24.11.2016-4	1	C	E	Mural
X188B2_S298	188	Hippocampus	2H	10.10.2016	3	0	0	20.10.2016	16.11.2016	24.11.2016-4	1	C	E	AST2
X188B3_S306	188	Hippocampus	2H	10.10.2016	3	0	0	20.10.2016	16.11.2016	24.11.2016-4	1	C	E	AST4
X188B4_S314	188	Hippocampus	2H	10.10.2016	3	0	0	20.10.2016	16.11.2016	24.11.2016-4	1	C	E	AST1
X188B5_S322	188	Hippocampus	2H	10.10.2016	3	0	0	20.10.2016	16.11.2016	24.11.2016-4	1	C	E	AST1
X188B6_S330	188	Hippocampus	2H	10.10.2016	3	0	0	20.10.2016	16.11.2016	24.11.2016-4	1	C	E	AST1
X188B7_S338	188	Hippocampus	2H	10.10.2016	3	0	0	20.10.2016	16.11.2016	24.11.2016-4	1	C	E	Mural
X188B8_S346	188	Hippocampus	2H	10.10.2016	3	0	0	20.10.2016	16.11.2016	24.11.2016-4	1	C	E	AST1
X188B9_S354	188	Hippocampus	2H	10.10.2016	3	0	0	20.10.2016	16.11.2016	24.11.2016-4	1	C	E	AST3
X188C11_S371	188	Hippocampus	2H	10.10.2016	3	0	0	20.10.2016	16.11.2016	24.11.2016-4	1	C	E	AST1
X188C12_S379	188	Hippocampus	2H	10.10.2016	3	0	0	20.10.2016	16.11.2016	24.11.2016-4	1	C	E	AST1
X188C1_S291	188	Hippocampus	2H	10.10.2016	3	0	0	20.10.2016	16.11.2016	24.11.2016-4	1	C	E	AST3
X188C2_S299	188	Hippocampus	2H	10.10.2016	3	0	0	20.10.2016	16.11.2016	24.11.2016-4	1	C	E	AST1
X188C4_S315	188	Hippocampus	2H	10.10.2016	3	0	0	20.10.2016	16.11.2016	24.11.2016-4	1	C	E	AST1
X188C5_S323	188	Hippocampus	2H	10.10.2016	3	0	0	20.10.2016	16.11.2016	24.11.2016-4	1	C	E	Mural
X188C7_S339	188	Hippocampus	2H	10.10.2016	3	0	0	20.10.2016	16.11.2016	24.11.2016-4	1	C	E	Mural
X188C8_S347	188	Hippocampus	2H	10.10.2016	3	0	0	20.10.2016	16.11.2016	24.11.2016-4	1	C	E	AST1
X188C9_S355	188	Hippocampus	2H	10.10.2016	3	0	0	20.10.2016	16.11.2016	24.11.2016-4	1	C	E	AST1
X188D10_S364	188	Hippocampus	2H	10.10.2016	3	0	0	20.10.2016	16.11.2016	24.11.2016-4	1	C	E	AST1
X188D11_S372	188	Hippocampus	2H	10.10.2016	3	0	0	20.10.2016	16.11.2016	24.11.2016-4	1	C	E	AST1
X188D12_S380	188	Hippocampus	2H	10.10.2016	3	0	0	20.10.2016	16.11.2016	24.11.2016-4	1	C	E	AST1
X188D1_S292	188	Hippocampus	2H	10.10.2016	3	0	0	20.10.2016	16.11.2016	24.11.2016-4	1	C	E	AST3
X188D2_S300	188	Hippocampus	2H	10.10.2016	3	0	0	20.10.2016	16.11.2016	24.11.2016-4	1	C	E	AST1
X188D4_S316	188	Hippocampus	2H	10.10.2016	3	0	0	20.10.2016	16.11.2016	24.11.2016-4	1	C	E	AST3
X188D5_S324	188	Hippocampus	2H	10.10.2016	3	0	0	20.10.2016	16.11.2016	24.11.2016-4	1	C	E	AST4
X188D7_S340	188	Hippocampus	2H	10.10.2016	3	0	0	20.10.2016	16.11.2016	24.11.2016-4	1	C	E	AST2
X188D9_S356	188	Hippocampus	2H	10.10.2016	3	0	0	20.10.2016	16.11.2016	24.11.2016-4	1	C	E	AST1
X188E10_S365	188	Hippocampus	2H	10.10.2016	3	0	0	20.10.2016	16.11.2016	24.11.2016-4	1	C	E	AST1
X188E12_S381	188	Hippocampus	2H	10.10.2016	3	0	0	20.10.2016	16.11.2016	24.11.2016-4	1	C	E	Mural
X188E1_S293	188	Hippocampus	2H	10.10.2016	3	0	0	20.10.2016	16.11.2016	24.11.2016-4	1	C	E	AST1
X188E2_S301	188	Hippocampus	2H	10.10.2016	3	0	0	20.10.2016	16.11.2016	24.11.2016-4	1	C	E	AST3
X188E3_S309	188	Hippocampus	2H	10.10.2016	3	0	0	20.10.2016	16.11.2016	24.11.2016-4	1	C	E	AST1
X188E4_S317	188	Hippocampus	2H	10.10.2016	3	0	0	20.10.2016	16.11.2016	24.11.2016-4	1	C	E	AST1
X188E5_S325	188	Hippocampus	2H	10.10.2016	3	0	0	20.10.2016	16.11.2016	24.11.2016-4	1	C	E	AST3
X188E6_S333	188	Hippocampus	2H	10.10.2016	3	0	0	20.10.2016	16.11.2016	24.11.2016-4	1	C	E	AST1
X188E8_S349	188	Hippocampus	2H	10.10.2016	3	0	0	20.10.2016	16.11.2016	24.11.2016-4	1	C	E	Mural
X188E9_S357	188	Hippocampus	2H	10.10.2016	3	0	0	20.10.2016	16.11.2016	24.11.2016-4	1	C	E	AST1
X188F10_S366	188	Hippocampus	2H	10.10.2016	3	0	0	20.10.2016	16.11.2016	24.11.2016-4	1	C	E	AST2
X188F11_S374	188	Hippocampus	2H	10.10.2016	3	0	0	20.10.2016	16.11.2016	24.11.2016-4	1	C	E	AST2
X188F1_S294	188	Hippocampus	2H	10.10.2016	3	0	0	20.10.2016	16.11.2016	24.11.2016-4	1	C	E	AST1
X188F4_S318	188	Hippocampus	2H	10.10.2016	3	0	0	20.10.2016	16.11.2016	24.11.2016-4	1	C	E	AST5
X188F6_S334	188	Hippocampus	2H	10.10.2016	3	0	0	20.10.2016	16.11.2016	24.11.2016-4	1	C	E	AST1
X188F7_S342	188	Hippocampus	2H	10.10.2016	3	0	0	20.10.2016	16.11.2016	24.11.2016-4	1	C	E	AST4
X188F8_S350	188	Hippocampus	2H	10.10.2016	3	0	0	20.10.2016	16.11.2016	24.11.2016-4	1	C	E	Microglial
X188F9_S358	188	Hippocampus	2H	10.10.2016	3	0	0	20.10.2016	16.11.2016	24.11.2016-4	1	C	E	AST4
X188G10_S367	188	Hippocampus	2H	10.10.2016	3	0	0	20.10.2016	16.11.2016	24.11.2016-4	1	C	E	Neuronal
X188G11_S375	188	Hippocampus	2H	10.10.2016	3	0	0	20.10.2016	16.11.2016	24.11.2016-4	1	C	E	AST1
X188G1_S295	188	Hippocampus	2H	10.10.2016	3	0	0	20.10.2016	16.11.2016	24.11.2016-4	1	C	E	AST1
X188G3_S311	188	Hippocampus	2H	10.10.2016	3	0	0	20.10.2016	16.11.2016	24.11.2016-4	1	C	E	AST1
X188G4_S319	188	Hippocampus	2H	10.10.2016	3	0	0	20.10.2016	16.11.2016	24.11.2016-4	1	C	E	AST4
X188G7_S343	188	Hippocampus	2H	10.10.2016	3	0	0	20.10.2016	16.11.2016	24.11.2016-4	1	C	E	(none)
X188G8_S351	188	Hippocampus	2H	10.10.2016	3	0	0	20.10.2016	16.11.2016	24.11.2016-4	1	C	E	AST1
X188G9_S359	188	Hippocampus	2H	10.10.2016	3	0	0	20.10.2016	16.11.2016	24.11.2016-4	1	C	E	AST1
X188H10_S368	188	Hippocampus	2H	10.10.2016	3	0	0	20.10.2016	16.11.2016	24.11.2016-4	1	C	E	Mural
X188H11_S376	188	Hippocampus	2H	10.10.2016	3	0	0	20.10.2016	16.11.2016	24.11.2016-4	1	C	E	AST1
X188H1_S296	188	Hippocampus	2H	10.10.2016	3	0	0	20.10.2016	16.11.2016	24.11.2016-4	1	C	E	AST4
X188H2_S304	188	Hippocampus	2H	10.10.2016	3	0	0	20.10.2016	16.11.2016	24.11.2016-4	1	C	E	AST1
X188H3_S312	188	Hippocampus	2H	10.10.2016	3	0	0	20.10.2016	16.11.2016	24.11.2016-4	1	C	E	AST4
X188H4_S320	188	Hippocampus	2H	10.10.2016	3	0	0	20.10.2016	16.11.2016	24.11.2016-4	1	C	E	AST4
X188H6_S336	188	Hippocampus	2H	10.10.2016	3	0	0	20.10.2016	16.11.2016	24.11.2016-4	1	C	E	AST1
X188H7_S344	188	Hippocampus	2H	10.10.2016	3	0	0	20.10.2016	16.11.2016	24.11.2016-4	1	C	E	AST4
X188H8_S352	188	Hippocampus	2H	10.10.2016	3	0	0	20.10.2016	16.11.2016	24.11.2016-4	1	C	E	AST4
X188H9_S360	188	Hippocampus	2H	10.10.2016	3	0	0	20.10.2016	16.11.2016	24.11.2016-4	1	C	E	AST1
X18A3_S113	18	Hippocampus	1H	17.10.2016-2	2	0	0	25.10.2016	9.11.2016	23.11.2016	2	B	G	Mural
X18A6_S137	18	Hippocampus	1H	17.10.2016-2	2	0	0	25.10.2016	9.11.2016	23.11.2016	2	B	G	AST3
X18A7_S145	18	Hippocampus	1H	17.10.2016-2	2	0	0	25.10.2016	9.11.2016	23.11.2016	2	B	G	AST1
X18A8_S153	18	Hippocampus	1H	17.10.2016-2	2	0	0	25.10.2016	9.11.2016	23.11.2016	2	B	G	AST1
X18A9_S161	18	Hippocampus	1H	17.10.2016-2	2	0	0	25.10.2016	9.11.2016	23.11.2016	2	B	G	AST1
X18B10_S170	18	Hippocampus	1H	17.10.2016-2	2	0	0	25.10.2016	9.11.2016	23.11.2016	2	B	G	Mural
X18B11_S178	18	Hippocampus	1H	17.10.2016-2	2	0	0	25.10.2016	9.11.2016	23.11.2016	2	B	G	AST3
X18B12_S186	18	Hippocampus	1H	17.10.2016-2	2	0	0	25.10.2016	9.11.2016	23.11.2016	2	B	G	AST3
X18B1_S98	18	Hippocampus	1H	17.10.2016-2	2	0	0	25.10.2016	9.11.2016	23.11.2016	2	B	G	AST4
X18B2_S106	18	Hippocampus	1H	17.10.2016-2	2	0	0	25.10.2016	9.11.2016	23.11.2016	2	B	G	AST1
X18B3_S114	18	Hippocampus	1H	17.10.2016-2	2	0	0	25.10.2016	9.11.2016	23.11.2016	2	B	G	Microglial
X18B4_S122	18	Hippocampus	1H	17.10.2016-2	2	0	0	25.10.2016	9.11.2016	23.11.2016	2	B	G	AST1
X18B6_S138	18	Hippocampus	1H	17.10.2016-2	2	0	0	25.10.2016	9.11.2016	23.11.2016	2	B	G	AST2
X18B7_S146	18	Hippocampus	1H	17.10.2016-2	2	0	0	25.10.2016	9.11.2016	23.11.2016	2	B	G	AST1
X18B8_S154	18	Hippocampus	1H	17.10.2016-2	2	0	0	25.10.2016	9.11.2016	23.11.2016	2	B	G	AST4
X18B9_S162	18	Hippocampus	1H	17.10.2016-2	2	0	0	25.10.2016	9.11.2016	23.11.2016	2	B	G	AST3
X18C10_S171	18	Hippocampus	1H	17.10.2016-2	2	0	0	25.10.2016	9.11.2016	23.11.2016	2	B	G	AST1
X18C12_S187	18	Hippocampus	1H	17.10.2016-2	2	0	0	25.10.2016	9.11.2016	23.11.2016	2	B	G	AST1
X18C1_S99	18	Hippocampus	1H	17.10.2016-2	2	0	0	25.10.2016	9.11.2016	23.11.2016	2	B	G	AST1
X18C2_S107	18	Hippocampus	1H	17.10.2016-2	2	0	0	25.10.2016	9.11.2016	23.11.2016	2	B	G	AST3
X18C4_S123	18	Hippocampus	1H	17.10.2016-2	2	0	0	25.10.2016	9.11.2016	23.11.2016	2	B	G	AST1
X18C5_S131	18	Hippocampus	1H	17.10.2016-2	2	0	0	25.10.2016	9.11.2016	23.11.2016	2	B	G	Endothelial
X18C6_S139	18	Hippocampus	1H	17.10.2016-2	2	0	0	25.10.2016	9.11.2016	23.11.2016	2	B	G	AST1
X18C9_S163	18	Hippocampus	1H	17.10.2016-2	2	0	0	25.10.2016	9.11.2016	23.11.2016	2	B	G	Endothelial
X18D11_S180	18	Hippocampus	1H	17.10.2016-2	2	0	0	25.10.2016	9.11.2016	23.11.2016	2	B	G	Mural
X18D12_S188	18	Hippocampus	1H	17.10.2016-2	2	0	0	25.10.2016	9.11.2016	23.11.2016	2	B	G	Mural
X18D2_S108	18	Hippocampus	1H	17.10.2016-2	2	0	0	25.10.2016	9.11.2016	23.11.2016	2	B	G	AST3
X18D3_S116	18	Hippocampus	1H	17.10.2016-2	2	0	0	25.10.2016	9.11.2016	23.11.2016	2	B	G	AST1
X18D4_S124	18	Hippocampus	1H	17.10.2016-2	2	0	0	25.10.2016	9.11.2016	23.11.2016	2	B	G	AST3
X18D5_S132	18	Hippocampus	1H	17.10.2016-2	2	0	0	25.10.2016	9.11.2016	23.11.2016	2	B	G	AST1
X18D6_S140	18	Hippocampus	1H	17.10.2016-2	2	0	0	25.10.2016	9.11.2016	23.11.2016	2	B	G	Mural
X18D7_S148	18	Hippocampus	1H	17.10.2016-2	2	0	0	25.10.2016	9.11.2016	23.11.2016	2	B	G	AST3
X18D8_S156	18	Hippocampus	1H	17.10.2016-2	2	0	0	25.10.2016	9.11.2016	23.11.2016	2	B	G	AST1
X18D9_S164	18	Hippocampus	1H	17.10.2016-2	2	0	0	25.10.2016	9.11.2016	23.11.2016	2	B	G	AST1
X18E10_S173	18	Hippocampus	1H	17.10.2016-2	2	0	0	25.10.2016	9.11.2016	23.11.2016	2	B	G	AST3
X18E11_S181	18	Hippocampus	1H	17.10.2016-2	2	0	0	25.10.2016	9.11.2016	23.11.2016	2	B	G	AST1
X18E12_S189	18	Hippocampus	1H	17.10.2016-2	2	0	0	25.10.2016	9.11.2016	23.11.2016	2	B	G	AST3
X18E3_S117	18	Hippocampus	1H	17.10.2016-2	2	0	0	25.10.2016	9.11.2016	23.11.2016	2	B	G	AST2
X18E4_S125	18	Hippocampus	1H	17.10.2016-2	2	0	0	25.10.2016	9.11.2016	23.11.2016	2	B	G	AST1
X18E5_S133	18	Hippocampus	1H	17.10.2016-2	2	0	0	25.10.2016	9.11.2016	23.11.2016	2	B	G	AST1
X18E7_S149	18	Hippocampus	1H	17.10.2016-2	2	0	0	25.10.2016	9.11.2016	23.11.2016	2	B	G	Mural
X18E8_S157	18	Hippocampus	1H	17.10.2016-2	2	0	0	25.10.2016	9.11.2016	23.11.2016	2	B	G	AST4
X18F10_S174	18	Hippocampus	1H	17.10.2016-2	2	0	0	25.10.2016	9.11.2016	23.11.2016	2	B	G	AST4
X18F2_S110	18	Hippocampus	1H	17.10.2016-2	2	0	0	25.10.2016	9.11.2016	23.11.2016	2	B	G	AST1
X18F3_S118	18	Hippocampus	1H	17.10.2016-2	2	0	0	25.10.2016	9.11.2016	23.11.2016	2	B	G	Mural
X18F5_S134	18	Hippocampus	1H	17.10.2016-2	2	0	0	25.10.2016	9.11.2016	23.11.2016	2	B	G	AST1
X18F6_S142	18	Hippocampus	1H	17.10.2016-2	2	0	0	25.10.2016	9.11.2016	23.11.2016	2	B	G	AST5
X18F7_S150	18	Hippocampus	1H	17.10.2016-2	2	0	0	25.10.2016	9.11.2016	23.11.2016	2	B	G	AST3
X18F8_S158	18	Hippocampus	1H	17.10.2016-2	2	0	0	25.10.2016	9.11.2016	23.11.2016	2	B	G	AST1
X18G10_S175	18	Hippocampus	1H	17.10.2016-2	2	0	0	25.10.2016	9.11.2016	23.11.2016	2	B	G	AST1
X18G11_S183	18	Hippocampus	1H	17.10.2016-2	2	0	0	25.10.2016	9.11.2016	23.11.2016	2	B	G	AST4
X18G1_S103	18	Hippocampus	1H	17.10.2016-2	2	0	0	25.10.2016	9.11.2016	23.11.2016	2	B	G	AST4
X18G3_S119	18	Hippocampus	1H	17.10.2016-2	2	0	0	25.10.2016	9.11.2016	23.11.2016	2	B	G	AST1
X18G5_S135	18	Hippocampus	1H	17.10.2016-2	2	0	0	25.10.2016	9.11.2016	23.11.2016	2	B	G	AST1
X18G6_S143	18	Hippocampus	1H	17.10.2016-2	2	0	0	25.10.2016	9.11.2016	23.11.2016	2	B	G	AST1
X18G7_S151	18	Hippocampus	1H	17.10.2016-2	2	0	0	25.10.2016	9.11.2016	23.11.2016	2	B	G	AST1
X18G9_S167	18	Hippocampus	1H	17.10.2016-2	2	0	0	25.10.2016	9.11.2016	23.11.2016	2	B	G	AST4
X18H10_S176	18	Hippocampus	1H	17.10.2016-2	2	0	0	25.10.2016	9.11.2016	23.11.2016	2	B	G	AST1
X18H11_S184	18	Hippocampus	1H	17.10.2016-2	2	0	0	25.10.2016	9.11.2016	23.11.2016	2	B	G	Mural
X18H2_S112	18	Hippocampus	1H	17.10.2016-2	2	0	0	25.10.2016	9.11.2016	23.11.2016	2	B	G	AST1
X18H4_S128	18	Hippocampus	1H	17.10.2016-2	2	0	0	25.10.2016	9.11.2016	23.11.2016	2	B	G	AST2
X18H8_S160	18	Hippocampus	1H	17.10.2016-2	2	0	0	25.10.2016	9.11.2016	23.11.2016	2	B	G	AST1
X18H9_S168	18	Hippocampus	1H	17.10.2016-2	2	0	0	25.10.2016	9.11.2016	23.11.2016	2	B	G	AST1
X25A11_S273	25	Cortex	1C	18.10.2016	1	1	0	21.10.2016	8.11.2016	23.11.2016-3	1	C	D	AST3
X25A1_S193	25	Cortex	1C	18.10.2016	1	1	0	21.10.2016	8.11.2016	23.11.2016-3	1	C	D	AST2
X25A2_S201	25	Cortex	1C	18.10.2016	1	1	0	21.10.2016	8.11.2016	23.11.2016-3	1	C	D	AST3
X25A3_S209	25	Cortex	1C	18.10.2016	1	1	0	21.10.2016	8.11.2016	23.11.2016-3	1	C	D	AST2
X25A4_S217	25	Cortex	1C	18.10.2016	1	1	0	21.10.2016	8.11.2016	23.11.2016-3	1	C	D	AST3
X25A5_S225	25	Cortex	1C	18.10.2016	1	1	0	21.10.2016	8.11.2016	23.11.2016-3	1	C	D	AST1
X25A6_S233	25	Cortex	1C	18.10.2016	1	1	0	21.10.2016	8.11.2016	23.11.2016-3	1	C	D	AST3
X25A7_S241	25	Cortex	1C	18.10.2016	1	1	0	21.10.2016	8.11.2016	23.11.2016-3	1	C	D	AST2
X25A8_S249	25	Cortex	1C	18.10.2016	1	1	0	21.10.2016	8.11.2016	23.11.2016-3	1	C	D	AST3
X25A9_S257	25	Cortex	1C	18.10.2016	1	1	0	21.10.2016	8.11.2016	23.11.2016-3	1	C	D	AST3
X25B10_S266	25	Cortex	1C	18.10.2016	1	1	0	21.10.2016	8.11.2016	23.11.2016-3	1	C	D	AST2
X25B11_S274	25	Cortex	1C	18.10.2016	1	1	0	21.10.2016	8.11.2016	23.11.2016-3	1	C	D	AST3
X25B1_S194	25	Cortex	1C	18.10.2016	1	1	0	21.10.2016	8.11.2016	23.11.2016-3	1	C	D	AST3
X25B2_S202	25	Cortex	1C	18.10.2016	1	1	0	21.10.2016	8.11.2016	23.11.2016-3	1	C	D	AST1
X25B3_S210	25	Cortex	1C	18.10.2016	1	1	0	21.10.2016	8.11.2016	23.11.2016-3	1	C	D	AST2
X25B4_S218	25	Cortex	1C	18.10.2016	1	1	0	21.10.2016	8.11.2016	23.11.2016-3	1	C	D	Oligodendrocytic
X25B5_S226	25	Cortex	1C	18.10.2016	1	1	0	21.10.2016	8.11.2016	23.11.2016-3	1	C	D	AST2
X25B6_S234	25	Cortex	1C	18.10.2016	1	1	0	21.10.2016	8.11.2016	23.11.2016-3	1	C	D	AST2
X25B8_S250	25	Cortex	1C	18.10.2016	1	1	0	21.10.2016	8.11.2016	23.11.2016-3	1	C	D	AST2
X25B9_S258	25	Cortex	1C	18.10.2016	1	1	0	21.10.2016	8.11.2016	23.11.2016-3	1	C	D	AST3
X25C10_S267	25	Cortex	1C	18.10.2016	1	1	0	21.10.2016	8.11.2016	23.11.2016-3	1	C	D	AST3
X25C12_S283	25	Cortex	1C	18.10.2016	1	1	0	21.10.2016	8.11.2016	23.11.2016-3	1	C	D	AST2
X25C1_S195	25	Cortex	1C	18.10.2016	1	1	0	21.10.2016	8.11.2016	23.11.2016-3	1	C	D	AST3
X25C3_S211	25	Cortex	1C	18.10.2016	1	1	0	21.10.2016	8.11.2016	23.11.2016-3	1	C	D	AST2
X25C4_S219	25	Cortex	1C	18.10.2016	1	1	0	21.10.2016	8.11.2016	23.11.2016-3	1	C	D	AST5
X25C5_S227	25	Cortex	1C	18.10.2016	1	1	0	21.10.2016	8.11.2016	23.11.2016-3	1	C	D	AST2
X25C6_S235	25	Cortex	1C	18.10.2016	1	1	0	21.10.2016	8.11.2016	23.11.2016-3	1	C	D	AST2
X25C7_S243	25	Cortex	1C	18.10.2016	1	1	0	21.10.2016	8.11.2016	23.11.2016-3	1	C	D	AST3
X25C8_S251	25	Cortex	1C	18.10.2016	1	1	0	21.10.2016	8.11.2016	23.11.2016-3	1	C	D	AST3
X25C9_S259	25	Cortex	1C	18.10.2016	1	1	0	21.10.2016	8.11.2016	23.11.2016-3	1	C	D	AST2
X25D10_S268	25	Cortex	1C	18.10.2016	1	1	0	21.10.2016	8.11.2016	23.11.2016-3	1	C	D	AST2
X25D11_S276	25	Cortex	1C	18.10.2016	1	1	0	21.10.2016	8.11.2016	23.11.2016-3	1	C	D	AST3
X25D12_S284	25	Cortex	1C	18.10.2016	1	1	0	21.10.2016	8.11.2016	23.11.2016-3	1	C	D	AST1
X25D1_S196	25	Cortex	1C	18.10.2016	1	1	0	21.10.2016	8.11.2016	23.11.2016-3	1	C	D	AST2
X25D2_S204	25	Cortex	1C	18.10.2016	1	1	0	21.10.2016	8.11.2016	23.11.2016-3	1	C	D	AST2
X25D4_S220	25	Cortex	1C	18.10.2016	1	1	0	21.10.2016	8.11.2016	23.11.2016-3	1	C	D	AST3
X25D5_S228	25	Cortex	1C	18.10.2016	1	1	0	21.10.2016	8.11.2016	23.11.2016-3	1	C	D	AST3
X25D6_S236	25	Cortex	1C	18.10.2016	1	1	0	21.10.2016	8.11.2016	23.11.2016-3	1	C	D	AST2
X25D7_S244	25	Cortex	1C	18.10.2016	1	1	0	21.10.2016	8.11.2016	23.11.2016-3	1	C	D	AST1
X25D8_S252	25	Cortex	1C	18.10.2016	1	1	0	21.10.2016	8.11.2016	23.11.2016-3	1	C	D	AST2
X25E10_S269	25	Cortex	1C	18.10.2016	1	1	0	21.10.2016	8.11.2016	23.11.2016-3	1	C	D	AST3
X25E11_S277	25	Cortex	1C	18.10.2016	1	1	0	21.10.2016	8.11.2016	23.11.2016-3	1	C	D	AST2
X25E12_S285	25	Cortex	1C	18.10.2016	1	1	0	21.10.2016	8.11.2016	23.11.2016-3	1	C	D	AST3
X25E1_S197	25	Cortex	1C	18.10.2016	1	1	0	21.10.2016	8.11.2016	23.11.2016-3	1	C	D	AST2
X25E2_S205	25	Cortex	1C	18.10.2016	1	1	0	21.10.2016	8.11.2016	23.11.2016-3	1	C	D	AST1
X25E3_S213	25	Cortex	1C	18.10.2016	1	1	0	21.10.2016	8.11.2016	23.11.2016-3	1	C	D	AST1
X25E5_S229	25	Cortex	1C	18.10.2016	1	1	0	21.10.2016	8.11.2016	23.11.2016-3	1	C	D	AST2
X25E6_S237	25	Cortex	1C	18.10.2016	1	1	0	21.10.2016	8.11.2016	23.11.2016-3	1	C	D	AST1
X25E7_S245	25	Cortex	1C	18.10.2016	1	1	0	21.10.2016	8.11.2016	23.11.2016-3	1	C	D	AST3
X25E8_S253	25	Cortex	1C	18.10.2016	1	1	0	21.10.2016	8.11.2016	23.11.2016-3	1	C	D	AST2
X25E9_S261	25	Cortex	1C	18.10.2016	1	1	0	21.10.2016	8.11.2016	23.11.2016-3	1	C	D	AST2
X25F10_S270	25	Cortex	1C	18.10.2016	1	1	0	21.10.2016	8.11.2016	23.11.2016-3	1	C	D	AST1
X25F11_S278	25	Cortex	1C	18.10.2016	1	1	0	21.10.2016	8.11.2016	23.11.2016-3	1	C	D	AST2
X25F1_S198	25	Cortex	1C	18.10.2016	1	1	0	21.10.2016	8.11.2016	23.11.2016-3	1	C	D	AST3
X25F2_S206	25	Cortex	1C	18.10.2016	1	1	0	21.10.2016	8.11.2016	23.11.2016-3	1	C	D	AST1
X25F3_S214	25	Cortex	1C	18.10.2016	1	1	0	21.10.2016	8.11.2016	23.11.2016-3	1	C	D	AST1
X25F4_S222	25	Cortex	1C	18.10.2016	1	1	0	21.10.2016	8.11.2016	23.11.2016-3	1	C	D	AST2
X25F5_S230	25	Cortex	1C	18.10.2016	1	1	0	21.10.2016	8.11.2016	23.11.2016-3	1	C	D	AST3
X25F7_S246	25	Cortex	1C	18.10.2016	1	1	0	21.10.2016	8.11.2016	23.11.2016-3	1	C	D	Mural
X25F8_S254	25	Cortex	1C	18.10.2016	1	1	0	21.10.2016	8.11.2016	23.11.2016-3	1	C	D	AST5
X25F9_S262	25	Cortex	1C	18.10.2016	1	1	0	21.10.2016	8.11.2016	23.11.2016-3	1	C	D	AST2
X25G10_S271	25	Cortex	1C	18.10.2016	1	1	0	21.10.2016	8.11.2016	23.11.2016-3	1	C	D	AST2
X25G11_S279	25	Cortex	1C	18.10.2016	1	1	0	21.10.2016	8.11.2016	23.11.2016-3	1	C	D	AST5
X25G1_S199	25	Cortex	1C	18.10.2016	1	1	0	21.10.2016	8.11.2016	23.11.2016-3	1	C	D	AST5
X25G2_S207	25	Cortex	1C	18.10.2016	1	1	0	21.10.2016	8.11.2016	23.11.2016-3	1	C	D	AST2
X25G3_S215	25	Cortex	1C	18.10.2016	1	1	0	21.10.2016	8.11.2016	23.11.2016-3	1	C	D	AST3
X25G4_S223	25	Cortex	1C	18.10.2016	1	1	0	21.10.2016	8.11.2016	23.11.2016-3	1	C	D	AST3
X25G5_S231	25	Cortex	1C	18.10.2016	1	1	0	21.10.2016	8.11.2016	23.11.2016-3	1	C	D	AST2
X25G6_S239	25	Cortex	1C	18.10.2016	1	1	0	21.10.2016	8.11.2016	23.11.2016-3	1	C	D	AST2
X25G7_S247	25	Cortex	1C	18.10.2016	1	1	0	21.10.2016	8.11.2016	23.11.2016-3	1	C	D	AST2
X25G8_S255	25	Cortex	1C	18.10.2016	1	1	0	21.10.2016	8.11.2016	23.11.2016-3	1	C	D	AST3
X25G9_S263	25	Cortex	1C	18.10.2016	1	1	0	21.10.2016	8.11.2016	23.11.2016-3	1	C	D	AST2
X25H10_S272	25	Cortex	1C	18.10.2016	1	1	0	21.10.2016	8.11.2016	23.11.2016-3	1	C	D	AST3
X25H11_S280	25	Cortex	1C	18.10.2016	1	1	0	21.10.2016	8.11.2016	23.11.2016-3	1	C	D	Mural
X25H1_S200	25	Cortex	1C	18.10.2016	1	1	0	21.10.2016	8.11.2016	23.11.2016-3	1	C	D	AST3
X25H2_S208	25	Cortex	1C	18.10.2016	1	1	0	21.10.2016	8.11.2016	23.11.2016-3	1	C	D	AST2
X25H3_S216	25	Cortex	1C	18.10.2016	1	1	0	21.10.2016	8.11.2016	23.11.2016-3	1	C	D	AST3
X25H4_S224	25	Cortex	1C	18.10.2016	1	1	0	21.10.2016	8.11.2016	23.11.2016-3	1	C	D	AST2
X25H5_S232	25	Cortex	1C	18.10.2016	1	1	0	21.10.2016	8.11.2016	23.11.2016-3	1	C	D	AST3
X25H6_S240	25	Cortex	1C	18.10.2016	1	1	0	21.10.2016	8.11.2016	23.11.2016-3	1	C	D	AST3
X25H7_S248	25	Cortex	1C	18.10.2016	1	1	0	21.10.2016	8.11.2016	23.11.2016-3	1	C	D	AST2
X25H8_S256	25	Cortex	1C	18.10.2016	1	1	0	21.10.2016	8.11.2016	23.11.2016-3	1	C	D	AST2
X25H9_S264	25	Cortex	1C	18.10.2016	1	1	0	21.10.2016	8.11.2016	23.11.2016-3	1	C	D	AST3
X28A11_S177	28	Hippocampus	1H	14.10.2016	3	0	0	20.10.2016	16.11.2016	25.11.2016-2	2	D	F	Endothelial
X28A12_S185	28	Hippocampus	1H	14.10.2016	3	0	0	20.10.2016	16.11.2016	25.11.2016-2	2	D	F	AST1
X28A1_S97	28	Hippocampus	1H	14.10.2016	3	0	0	20.10.2016	16.11.2016	25.11.2016-2	2	D	F	AST1
X28A3_S113	28	Hippocampus	1H	14.10.2016	3	0	0	20.10.2016	16.11.2016	25.11.2016-2	2	D	F	AST3
X28A4_S121	28	Hippocampus	1H	14.10.2016	3	0	0	20.10.2016	16.11.2016	25.11.2016-2	2	D	F	AST1
X28A5_S129	28	Hippocampus	1H	14.10.2016	3	0	0	20.10.2016	16.11.2016	25.11.2016-2	2	D	F	AST4
X28A7_S145	28	Hippocampus	1H	14.10.2016	3	0	0	20.10.2016	16.11.2016	25.11.2016-2	2	D	F	AST3
X28A8_S153	28	Hippocampus	1H	14.10.2016	3	0	0	20.10.2016	16.11.2016	25.11.2016-2	2	D	F	AST4
X28B10_S170	28	Hippocampus	1H	14.10.2016	3	0	0	20.10.2016	16.11.2016	25.11.2016-2	2	D	F	AST1
X28B11_S178	28	Hippocampus	1H	14.10.2016	3	0	0	20.10.2016	16.11.2016	25.11.2016-2	2	D	F	AST1
X28B12_S186	28	Hippocampus	1H	14.10.2016	3	0	0	20.10.2016	16.11.2016	25.11.2016-2	2	D	F	Mural
X28B1_S98	28	Hippocampus	1H	14.10.2016	3	0	0	20.10.2016	16.11.2016	25.11.2016-2	2	D	F	AST1
X28B2_S106	28	Hippocampus	1H	14.10.2016	3	0	0	20.10.2016	16.11.2016	25.11.2016-2	2	D	F	AST1
X28B3_S114	28	Hippocampus	1H	14.10.2016	3	0	0	20.10.2016	16.11.2016	25.11.2016-2	2	D	F	AST1
X28B4_S122	28	Hippocampus	1H	14.10.2016	3	0	0	20.10.2016	16.11.2016	25.11.2016-2	2	D	F	AST1
X28B5_S130	28	Hippocampus	1H	14.10.2016	3	0	0	20.10.2016	16.11.2016	25.11.2016-2	2	D	F	AST1
X28B7_S146	28	Hippocampus	1H	14.10.2016	3	0	0	20.10.2016	16.11.2016	25.11.2016-2	2	D	F	AST1
X28B8_S154	28	Hippocampus	1H	14.10.2016	3	0	0	20.10.2016	16.11.2016	25.11.2016-2	2	D	F	AST1
X28B9_S162	28	Hippocampus	1H	14.10.2016	3	0	0	20.10.2016	16.11.2016	25.11.2016-2	2	D	F	AST1
X28C10_S171	28	Hippocampus	1H	14.10.2016	3	0	0	20.10.2016	16.11.2016	25.11.2016-2	2	D	F	AST1
X28C11_S179	28	Hippocampus	1H	14.10.2016	3	0	0	20.10.2016	16.11.2016	25.11.2016-2	2	D	F	AST1
X28C1_S99	28	Hippocampus	1H	14.10.2016	3	0	0	20.10.2016	16.11.2016	25.11.2016-2	2	D	F	AST3
X28C3_S115	28	Hippocampus	1H	14.10.2016	3	0	0	20.10.2016	16.11.2016	25.11.2016-2	2	D	F	AST1
X28C5_S131	28	Hippocampus	1H	14.10.2016	3	0	0	20.10.2016	16.11.2016	25.11.2016-2	2	D	F	AST1
X28C6_S139	28	Hippocampus	1H	14.10.2016	3	0	0	20.10.2016	16.11.2016	25.11.2016-2	2	D	F	Mural
X28C7_S147	28	Hippocampus	1H	14.10.2016	3	0	0	20.10.2016	16.11.2016	25.11.2016-2	2	D	F	AST1
X28C8_S155	28	Hippocampus	1H	14.10.2016	3	0	0	20.10.2016	16.11.2016	25.11.2016-2	2	D	F	AST1
X28C9_S163	28	Hippocampus	1H	14.10.2016	3	0	0	20.10.2016	16.11.2016	25.11.2016-2	2	D	F	Mural
X28D10_S172	28	Hippocampus	1H	14.10.2016	3	0	0	20.10.2016	16.11.2016	25.11.2016-2	2	D	F	Mural
X28D11_S180	28	Hippocampus	1H	14.10.2016	3	0	0	20.10.2016	16.11.2016	25.11.2016-2	2	D	F	AST1
X28D12_S188	28	Hippocampus	1H	14.10.2016	3	0	0	20.10.2016	16.11.2016	25.11.2016-2	2	D	F	AST1
X28D1_S100	28	Hippocampus	1H	14.10.2016	3	0	0	20.10.2016	16.11.2016	25.11.2016-2	2	D	F	AST2
X28D2_S108	28	Hippocampus	1H	14.10.2016	3	0	0	20.10.2016	16.11.2016	25.11.2016-2	2	D	F	Mural
X28D3_S116	28	Hippocampus	1H	14.10.2016	3	0	0	20.10.2016	16.11.2016	25.11.2016-2	2	D	F	Mural
X28D4_S124	28	Hippocampus	1H	14.10.2016	3	0	0	20.10.2016	16.11.2016	25.11.2016-2	2	D	F	AST2
X28D5_S132	28	Hippocampus	1H	14.10.2016	3	0	0	20.10.2016	16.11.2016	25.11.2016-2	2	D	F	Oligodendrocytic
X28D6_S140	28	Hippocampus	1H	14.10.2016	3	0	0	20.10.2016	16.11.2016	25.11.2016-2	2	D	F	AST5
X28D8_S156	28	Hippocampus	1H	14.10.2016	3	0	0	20.10.2016	16.11.2016	25.11.2016-2	2	D	F	Mural
X28D9_S164	28	Hippocampus	1H	14.10.2016	3	0	0	20.10.2016	16.11.2016	25.11.2016-2	2	D	F	Microglial
X28E11_S181	28	Hippocampus	1H	14.10.2016	3	0	0	20.10.2016	16.11.2016	25.11.2016-2	2	D	F	AST1
X28E1_S101	28	Hippocampus	1H	14.10.2016	3	0	0	20.10.2016	16.11.2016	25.11.2016-2	2	D	F	AST1
X28E2_S109	28	Hippocampus	1H	14.10.2016	3	0	0	20.10.2016	16.11.2016	25.11.2016-2	2	D	F	AST1
X28E3_S117	28	Hippocampus	1H	14.10.2016	3	0	0	20.10.2016	16.11.2016	25.11.2016-2	2	D	F	AST1
X28E6_S141	28	Hippocampus	1H	14.10.2016	3	0	0	20.10.2016	16.11.2016	25.11.2016-2	2	D	F	AST1
X28E7_S149	28	Hippocampus	1H	14.10.2016	3	0	0	20.10.2016	16.11.2016	25.11.2016-2	2	D	F	AST1
X28E8_S157	28	Hippocampus	1H	14.10.2016	3	0	0	20.10.2016	16.11.2016	25.11.2016-2	2	D	F	AST1
X28E9_S165	28	Hippocampus	1H	14.10.2016	3	0	0	20.10.2016	16.11.2016	25.11.2016-2	2	D	F	AST1
X28F10_S174	28	Hippocampus	1H	14.10.2016	3	0	0	20.10.2016	16.11.2016	25.11.2016-2	2	D	F	AST1
X28F1_S102	28	Hippocampus	1H	14.10.2016	3	0	0	20.10.2016	16.11.2016	25.11.2016-2	2	D	F	AST1
X28F2_S110	28	Hippocampus	1H	14.10.2016	3	0	0	20.10.2016	16.11.2016	25.11.2016-2	2	D	F	AST1
X28F4_S126	28	Hippocampus	1H	14.10.2016	3	0	0	20.10.2016	16.11.2016	25.11.2016-2	2	D	F	AST1
X28F5_S134	28	Hippocampus	1H	14.10.2016	3	0	0	20.10.2016	16.11.2016	25.11.2016-2	2	D	F	Mural
X28F6_S142	28	Hippocampus	1H	14.10.2016	3	0	0	20.10.2016	16.11.2016	25.11.2016-2	2	D	F	AST1
X28F7_S150	28	Hippocampus	1H	14.10.2016	3	0	0	20.10.2016	16.11.2016	25.11.2016-2	2	D	F	AST3
X28F9_S166	28	Hippocampus	1H	14.10.2016	3	0	0	20.10.2016	16.11.2016	25.11.2016-2	2	D	F	AST2
X28G10_S175	28	Hippocampus	1H	14.10.2016	3	0	0	20.10.2016	16.11.2016	25.11.2016-2	2	D	F	AST4
X28G11_S183	28	Hippocampus	1H	14.10.2016	3	0	0	20.10.2016	16.11.2016	25.11.2016-2	2	D	F	AST3
X28G6_S143	28	Hippocampus	1H	14.10.2016	3	0	0	20.10.2016	16.11.2016	25.11.2016-2	2	D	F	AST1
X28G7_S151	28	Hippocampus	1H	14.10.2016	3	0	0	20.10.2016	16.11.2016	25.11.2016-2	2	D	F	AST1
X28G8_S159	28	Hippocampus	1H	14.10.2016	3	0	0	20.10.2016	16.11.2016	25.11.2016-2	2	D	F	AST1
X28G9_S167	28	Hippocampus	1H	14.10.2016	3	0	0	20.10.2016	16.11.2016	25.11.2016-2	2	D	F	AST1
X28H11_S184	28	Hippocampus	1H	14.10.2016	3	0	0	20.10.2016	16.11.2016	25.11.2016-2	2	D	F	AST1
X28H5_S136	28	Hippocampus	1H	14.10.2016	3	0	0	20.10.2016	16.11.2016	25.11.2016-2	2	D	F	AST4
X28H6_S144	28	Hippocampus	1H	14.10.2016	3	0	0	20.10.2016	16.11.2016	25.11.2016-2	2	D	F	AST3
X28H7_S152	28	Hippocampus	1H	14.10.2016	3	0	0	20.10.2016	16.11.2016	25.11.2016-2	2	D	F	AST5
X28H8_S160	28	Hippocampus	1H	14.10.2016	3	0	0	20.10.2016	16.11.2016	25.11.2016-2	2	D	F	AST1
X28H9_S168	28	Hippocampus	1H	14.10.2016	3	0	0	20.10.2016	16.11.2016	25.11.2016-2	2	D	F	AST1
X38A10_S73	38	Hippocampus	1H	13.10.2016	2	1	0	19.10.2016	16.11.2016	24.11.2016-2	1	C	B	Neuronal
X38A11_S81	38	Hippocampus	1H	13.10.2016	2	1	0	19.10.2016	16.11.2016	24.11.2016-2	1	C	B	AST1
X38A12_S89	38	Hippocampus	1H	13.10.2016	2	1	0	19.10.2016	16.11.2016	24.11.2016-2	1	C	B	AST1
X38A1_S1	38	Hippocampus	1H	13.10.2016	2	1	0	19.10.2016	16.11.2016	24.11.2016-2	1	C	B	AST1
X38A4_S25	38	Hippocampus	1H	13.10.2016	2	1	0	19.10.2016	16.11.2016	24.11.2016-2	1	C	B	AST1
X38A5_S33	38	Hippocampus	1H	13.10.2016	2	1	0	19.10.2016	16.11.2016	24.11.2016-2	1	C	B	AST1
X38A6_S41	38	Hippocampus	1H	13.10.2016	2	1	0	19.10.2016	16.11.2016	24.11.2016-2	1	C	B	AST1
X38A8_S57	38	Hippocampus	1H	13.10.2016	2	1	0	19.10.2016	16.11.2016	24.11.2016-2	1	C	B	AST1
X38B11_S82	38	Hippocampus	1H	13.10.2016	2	1	0	19.10.2016	16.11.2016	24.11.2016-2	1	C	B	AST1
X38B12_S90	38	Hippocampus	1H	13.10.2016	2	1	0	19.10.2016	16.11.2016	24.11.2016-2	1	C	B	AST4
X38B3_S18	38	Hippocampus	1H	13.10.2016	2	1	0	19.10.2016	16.11.2016	24.11.2016-2	1	C	B	AST3
X38B5_S34	38	Hippocampus	1H	13.10.2016	2	1	0	19.10.2016	16.11.2016	24.11.2016-2	1	C	B	Mural
X38B6_S42	38	Hippocampus	1H	13.10.2016	2	1	0	19.10.2016	16.11.2016	24.11.2016-2	1	C	B	AST3
X38B8_S58	38	Hippocampus	1H	13.10.2016	2	1	0	19.10.2016	16.11.2016	24.11.2016-2	1	C	B	AST3
X38C10_S75	38	Hippocampus	1H	13.10.2016	2	1	0	19.10.2016	16.11.2016	24.11.2016-2	1	C	B	AST3
X38C11_S83	38	Hippocampus	1H	13.10.2016	2	1	0	19.10.2016	16.11.2016	24.11.2016-2	1	C	B	AST1
X38C12_S91	38	Hippocampus	1H	13.10.2016	2	1	0	19.10.2016	16.11.2016	24.11.2016-2	1	C	B	AST1
X38C1_S3	38	Hippocampus	1H	13.10.2016	2	1	0	19.10.2016	16.11.2016	24.11.2016-2	1	C	B	AST1
X38C2_S11	38	Hippocampus	1H	13.10.2016	2	1	0	19.10.2016	16.11.2016	24.11.2016-2	1	C	B	AST3
X38C3_S19	38	Hippocampus	1H	13.10.2016	2	1	0	19.10.2016	16.11.2016	24.11.2016-2	1	C	B	Mural
X38C4_S27	38	Hippocampus	1H	13.10.2016	2	1	0	19.10.2016	16.11.2016	24.11.2016-2	1	C	B	AST1
X38C6_S43	38	Hippocampus	1H	13.10.2016	2	1	0	19.10.2016	16.11.2016	24.11.2016-2	1	C	B	Mural
X38C7_S51	38	Hippocampus	1H	13.10.2016	2	1	0	19.10.2016	16.11.2016	24.11.2016-2	1	C	B	AST1
X38D10_S76	38	Hippocampus	1H	13.10.2016	2	1	0	19.10.2016	16.11.2016	24.11.2016-2	1	C	B	AST1
X38D11_S84	38	Hippocampus	1H	13.10.2016	2	1	0	19.10.2016	16.11.2016	24.11.2016-2	1	C	B	AST3
X38D1_S4	38	Hippocampus	1H	13.10.2016	2	1	0	19.10.2016	16.11.2016	24.11.2016-2	1	C	B	AST3
X38D2_S12	38	Hippocampus	1H	13.10.2016	2	1	0	19.10.2016	16.11.2016	24.11.2016-2	1	C	B	AST1
X38D4_S28	38	Hippocampus	1H	13.10.2016	2	1	0	19.10.2016	16.11.2016	24.11.2016-2	1	C	B	AST1
X38D5_S36	38	Hippocampus	1H	13.10.2016	2	1	0	19.10.2016	16.11.2016	24.11.2016-2	1	C	B	AST4
X38D6_S44	38	Hippocampus	1H	13.10.2016	2	1	0	19.10.2016	16.11.2016	24.11.2016-2	1	C	B	AST1
X38D8_S60	38	Hippocampus	1H	13.10.2016	2	1	0	19.10.2016	16.11.2016	24.11.2016-2	1	C	B	AST1
X38D9_S68	38	Hippocampus	1H	13.10.2016	2	1	0	19.10.2016	16.11.2016	24.11.2016-2	1	C	B	Mural
X38E10_S77	38	Hippocampus	1H	13.10.2016	2	1	0	19.10.2016	16.11.2016	24.11.2016-2	1	C	B	AST1
X38E11_S85	38	Hippocampus	1H	13.10.2016	2	1	0	19.10.2016	16.11.2016	24.11.2016-2	1	C	B	AST1
X38E1_S5	38	Hippocampus	1H	13.10.2016	2	1	0	19.10.2016	16.11.2016	24.11.2016-2	1	C	B	AST3
X38E3_S21	38	Hippocampus	1H	13.10.2016	2	1	0	19.10.2016	16.11.2016	24.11.2016-2	1	C	B	AST3
X38E4_S29	38	Hippocampus	1H	13.10.2016	2	1	0	19.10.2016	16.11.2016	24.11.2016-2	1	C	B	AST3
X38E6_S45	38	Hippocampus	1H	13.10.2016	2	1	0	19.10.2016	16.11.2016	24.11.2016-2	1	C	B	Mural
X38E7_S53	38	Hippocampus	1H	13.10.2016	2	1	0	19.10.2016	16.11.2016	24.11.2016-2	1	C	B	AST1
X38E8_S61	38	Hippocampus	1H	13.10.2016	2	1	0	19.10.2016	16.11.2016	24.11.2016-2	1	C	B	AST1
X38F10_S78	38	Hippocampus	1H	13.10.2016	2	1	0	19.10.2016	16.11.2016	24.11.2016-2	1	C	B	Mural
X38F11_S86	38	Hippocampus	1H	13.10.2016	2	1	0	19.10.2016	16.11.2016	24.11.2016-2	1	C	B	AST1
X38F2_S14	38	Hippocampus	1H	13.10.2016	2	1	0	19.10.2016	16.11.2016	24.11.2016-2	1	C	B	Mural
X38F4_S30	38	Hippocampus	1H	13.10.2016	2	1	0	19.10.2016	16.11.2016	24.11.2016-2	1	C	B	AST1
X38F5_S38	38	Hippocampus	1H	13.10.2016	2	1	0	19.10.2016	16.11.2016	24.11.2016-2	1	C	B	AST1
X38F9_S70	38	Hippocampus	1H	13.10.2016	2	1	0	19.10.2016	16.11.2016	24.11.2016-2	1	C	B	AST1
X38G10_S79	38	Hippocampus	1H	13.10.2016	2	1	0	19.10.2016	16.11.2016	24.11.2016-2	1	C	B	AST1
X38G11_S87	38	Hippocampus	1H	13.10.2016	2	1	0	19.10.2016	16.11.2016	24.11.2016-2	1	C	B	AST1
X38G2_S15	38	Hippocampus	1H	13.10.2016	2	1	0	19.10.2016	16.11.2016	24.11.2016-2	1	C	B	AST1
X38G3_S23	38	Hippocampus	1H	13.10.2016	2	1	0	19.10.2016	16.11.2016	24.11.2016-2	1	C	B	AST1
X38G4_S31	38	Hippocampus	1H	13.10.2016	2	1	0	19.10.2016	16.11.2016	24.11.2016-2	1	C	B	Neuronal
X38G5_S39	38	Hippocampus	1H	13.10.2016	2	1	0	19.10.2016	16.11.2016	24.11.2016-2	1	C	B	AST1
X38G7_S55	38	Hippocampus	1H	13.10.2016	2	1	0	19.10.2016	16.11.2016	24.11.2016-2	1	C	B	AST1
X38G8_S63	38	Hippocampus	1H	13.10.2016	2	1	0	19.10.2016	16.11.2016	24.11.2016-2	1	C	B	AST1
X38H10_S80	38	Hippocampus	1H	13.10.2016	2	1	0	19.10.2016	16.11.2016	24.11.2016-2	1	C	B	AST3
X38H3_S24	38	Hippocampus	1H	13.10.2016	2	1	0	19.10.2016	16.11.2016	24.11.2016-2	1	C	B	AST1
X38H4_S32	38	Hippocampus	1H	13.10.2016	2	1	0	19.10.2016	16.11.2016	24.11.2016-2	1	C	B	AST1
X38H5_S40	38	Hippocampus	1H	13.10.2016	2	1	0	19.10.2016	16.11.2016	24.11.2016-2	1	C	B	AST3
X38H6_S48	38	Hippocampus	1H	13.10.2016	2	1	0	19.10.2016	16.11.2016	24.11.2016-2	1	C	B	AST1
X38H8_S64	38	Hippocampus	1H	13.10.2016	2	1	0	19.10.2016	16.11.2016	24.11.2016-2	1	C	B	AST1
X38H9_S72	38	Hippocampus	1H	13.10.2016	2	1	0	19.10.2016	16.11.2016	24.11.2016-2	1	C	B	AST1
X48A10_S73	48	Hippocampus	1H	7.10.2016	1	1	0	11.10.2016	16.11.2016	23.11.2016-3	2	C	H	AST3
X48A11_S81	48	Hippocampus	1H	7.10.2016	1	1	0	11.10.2016	16.11.2016	23.11.2016-3	2	C	H	AST1
X48A12_S89	48	Hippocampus	1H	7.10.2016	1	1	0	11.10.2016	16.11.2016	23.11.2016-3	2	C	H	AST1
X48A1_S1	48	Hippocampus	1H	7.10.2016	1	1	0	11.10.2016	16.11.2016	23.11.2016-3	2	C	H	AST1
X48A3_S17	48	Hippocampus	1H	7.10.2016	1	1	0	11.10.2016	16.11.2016	23.11.2016-3	2	C	H	AST1
X48A4_S25	48	Hippocampus	1H	7.10.2016	1	1	0	11.10.2016	16.11.2016	23.11.2016-3	2	C	H	AST1
X48A5_S33	48	Hippocampus	1H	7.10.2016	1	1	0	11.10.2016	16.11.2016	23.11.2016-3	2	C	H	AST1
X48A6_S41	48	Hippocampus	1H	7.10.2016	1	1	0	11.10.2016	16.11.2016	23.11.2016-3	2	C	H	AST1
X48A7_S49	48	Hippocampus	1H	7.10.2016	1	1	0	11.10.2016	16.11.2016	23.11.2016-3	2	C	H	Neuronal
X48A9_S65	48	Hippocampus	1H	7.10.2016	1	1	0	11.10.2016	16.11.2016	23.11.2016-3	2	C	H	Mural
X48B10_S74	48	Hippocampus	1H	7.10.2016	1	1	0	11.10.2016	16.11.2016	23.11.2016-3	2	C	H	AST1
X48B11_S82	48	Hippocampus	1H	7.10.2016	1	1	0	11.10.2016	16.11.2016	23.11.2016-3	2	C	H	AST3
X48B12_S90	48	Hippocampus	1H	7.10.2016	1	1	0	11.10.2016	16.11.2016	23.11.2016-3	2	C	H	AST1
X48B2_S10	48	Hippocampus	1H	7.10.2016	1	1	0	11.10.2016	16.11.2016	23.11.2016-3	2	C	H	AST3
X48B3_S18	48	Hippocampus	1H	7.10.2016	1	1	0	11.10.2016	16.11.2016	23.11.2016-3	2	C	H	AST1
X48B6_S42	48	Hippocampus	1H	7.10.2016	1	1	0	11.10.2016	16.11.2016	23.11.2016-3	2	C	H	AST1
X48B8_S58	48	Hippocampus	1H	7.10.2016	1	1	0	11.10.2016	16.11.2016	23.11.2016-3	2	C	H	AST1
X48B9_S66	48	Hippocampus	1H	7.10.2016	1	1	0	11.10.2016	16.11.2016	23.11.2016-3	2	C	H	Mural
X48C10_S75	48	Hippocampus	1H	7.10.2016	1	1	0	11.10.2016	16.11.2016	23.11.2016-3	2	C	H	AST1
X48C11_S83	48	Hippocampus	1H	7.10.2016	1	1	0	11.10.2016	16.11.2016	23.11.2016-3	2	C	H	Mural
X48C12_S91	48	Hippocampus	1H	7.10.2016	1	1	0	11.10.2016	16.11.2016	23.11.2016-3	2	C	H	AST1
X48C1_S3	48	Hippocampus	1H	7.10.2016	1	1	0	11.10.2016	16.11.2016	23.11.2016-3	2	C	H	AST1
X48C2_S11	48	Hippocampus	1H	7.10.2016	1	1	0	11.10.2016	16.11.2016	23.11.2016-3	2	C	H	AST3
X48C4_S27	48	Hippocampus	1H	7.10.2016	1	1	0	11.10.2016	16.11.2016	23.11.2016-3	2	C	H	AST1
X48C5_S35	48	Hippocampus	1H	7.10.2016	1	1	0	11.10.2016	16.11.2016	23.11.2016-3	2	C	H	AST1
X48C6_S43	48	Hippocampus	1H	7.10.2016	1	1	0	11.10.2016	16.11.2016	23.11.2016-3	2	C	H	Neuronal
X48C7_S51	48	Hippocampus	1H	7.10.2016	1	1	0	11.10.2016	16.11.2016	23.11.2016-3	2	C	H	AST1
X48C8_S59	48	Hippocampus	1H	7.10.2016	1	1	0	11.10.2016	16.11.2016	23.11.2016-3	2	C	H	AST3
X48D10_S76	48	Hippocampus	1H	7.10.2016	1	1	0	11.10.2016	16.11.2016	23.11.2016-3	2	C	H	Mural
X48D12_S92	48	Hippocampus	1H	7.10.2016	1	1	0	11.10.2016	16.11.2016	23.11.2016-3	2	C	H	AST3
X48D1_S4	48	Hippocampus	1H	7.10.2016	1	1	0	11.10.2016	16.11.2016	23.11.2016-3	2	C	H	AST1
X48D2_S12	48	Hippocampus	1H	7.10.2016	1	1	0	11.10.2016	16.11.2016	23.11.2016-3	2	C	H	AST1
X48D3_S20	48	Hippocampus	1H	7.10.2016	1	1	0	11.10.2016	16.11.2016	23.11.2016-3	2	C	H	AST1
X48D5_S36	48	Hippocampus	1H	7.10.2016	1	1	0	11.10.2016	16.11.2016	23.11.2016-3	2	C	H	AST1
X48D6_S44	48	Hippocampus	1H	7.10.2016	1	1	0	11.10.2016	16.11.2016	23.11.2016-3	2	C	H	AST1
X48D8_S60	48	Hippocampus	1H	7.10.2016	1	1	0	11.10.2016	16.11.2016	23.11.2016-3	2	C	H	AST1
X48E10_S77	48	Hippocampus	1H	7.10.2016	1	1	0	11.10.2016	16.11.2016	23.11.2016-3	2	C	H	AST1
X48E11_S85	48	Hippocampus	1H	7.10.2016	1	1	0	11.10.2016	16.11.2016	23.11.2016-3	2	C	H	AST3
X48E12_S93	48	Hippocampus	1H	7.10.2016	1	1	0	11.10.2016	16.11.2016	23.11.2016-3	2	C	H	AST1
X48E3_S21	48	Hippocampus	1H	7.10.2016	1	1	0	11.10.2016	16.11.2016	23.11.2016-3	2	C	H	AST4
X48E4_S29	48	Hippocampus	1H	7.10.2016	1	1	0	11.10.2016	16.11.2016	23.11.2016-3	2	C	H	AST1
X48E5_S37	48	Hippocampus	1H	7.10.2016	1	1	0	11.10.2016	16.11.2016	23.11.2016-3	2	C	H	AST1
X48E6_S45	48	Hippocampus	1H	7.10.2016	1	1	0	11.10.2016	16.11.2016	23.11.2016-3	2	C	H	AST1
X48E7_S53	48	Hippocampus	1H	7.10.2016	1	1	0	11.10.2016	16.11.2016	23.11.2016-3	2	C	H	Endothelial
X48E8_S61	48	Hippocampus	1H	7.10.2016	1	1	0	11.10.2016	16.11.2016	23.11.2016-3	2	C	H	AST4
X48E9_S69	48	Hippocampus	1H	7.10.2016	1	1	0	11.10.2016	16.11.2016	23.11.2016-3	2	C	H	AST1
X48F10_S78	48	Hippocampus	1H	7.10.2016	1	1	0	11.10.2016	16.11.2016	23.11.2016-3	2	C	H	AST1
X48F11_S86	48	Hippocampus	1H	7.10.2016	1	1	0	11.10.2016	16.11.2016	23.11.2016-3	2	C	H	AST1
X48F1_S6	48	Hippocampus	1H	7.10.2016	1	1	0	11.10.2016	16.11.2016	23.11.2016-3	2	C	H	AST4
X48F2_S14	48	Hippocampus	1H	7.10.2016	1	1	0	11.10.2016	16.11.2016	23.11.2016-3	2	C	H	AST1
X48F3_S22	48	Hippocampus	1H	7.10.2016	1	1	0	11.10.2016	16.11.2016	23.11.2016-3	2	C	H	AST3
X48F4_S30	48	Hippocampus	1H	7.10.2016	1	1	0	11.10.2016	16.11.2016	23.11.2016-3	2	C	H	AST1
X48F5_S38	48	Hippocampus	1H	7.10.2016	1	1	0	11.10.2016	16.11.2016	23.11.2016-3	2	C	H	AST1
X48F6_S46	48	Hippocampus	1H	7.10.2016	1	1	0	11.10.2016	16.11.2016	23.11.2016-3	2	C	H	AST4
X48F7_S54	48	Hippocampus	1H	7.10.2016	1	1	0	11.10.2016	16.11.2016	23.11.2016-3	2	C	H	AST1
X48F9_S70	48	Hippocampus	1H	7.10.2016	1	1	0	11.10.2016	16.11.2016	23.11.2016-3	2	C	H	AST1
X48G10_S79	48	Hippocampus	1H	7.10.2016	1	1	0	11.10.2016	16.11.2016	23.11.2016-3	2	C	H	AST3
X48G11_S87	48	Hippocampus	1H	7.10.2016	1	1	0	11.10.2016	16.11.2016	23.11.2016-3	2	C	H	AST1
X48G1_S7	48	Hippocampus	1H	7.10.2016	1	1	0	11.10.2016	16.11.2016	23.11.2016-3	2	C	H	AST3
X48G3_S23	48	Hippocampus	1H	7.10.2016	1	1	0	11.10.2016	16.11.2016	23.11.2016-3	2	C	H	AST1
X48G6_S47	48	Hippocampus	1H	7.10.2016	1	1	0	11.10.2016	16.11.2016	23.11.2016-3	2	C	H	AST3
X48G8_S63	48	Hippocampus	1H	7.10.2016	1	1	0	11.10.2016	16.11.2016	23.11.2016-3	2	C	H	AST1
X48G9_S71	48	Hippocampus	1H	7.10.2016	1	1	0	11.10.2016	16.11.2016	23.11.2016-3	2	C	H	AST1
X48H10_S80	48	Hippocampus	1H	7.10.2016	1	1	0	11.10.2016	16.11.2016	23.11.2016-3	2	C	H	AST3
X48H11_S88	48	Hippocampus	1H	7.10.2016	1	1	0	11.10.2016	16.11.2016	23.11.2016-3	2	C	H	AST1
X48H1_S8	48	Hippocampus	1H	7.10.2016	1	1	0	11.10.2016	16.11.2016	23.11.2016-3	2	C	H	AST1
X48H2_S16	48	Hippocampus	1H	7.10.2016	1	1	0	11.10.2016	16.11.2016	23.11.2016-3	2	C	H	Mural
X48H4_S32	48	Hippocampus	1H	7.10.2016	1	1	0	11.10.2016	16.11.2016	23.11.2016-3	2	C	H	AST1
X48H6_S48	48	Hippocampus	1H	7.10.2016	1	1	0	11.10.2016	16.11.2016	23.11.2016-3	2	C	H	AST1
X48H7_S56	48	Hippocampus	1H	7.10.2016	1	1	0	11.10.2016	16.11.2016	23.11.2016-3	2	C	H	AST4
X48H8_S64	48	Hippocampus	1H	7.10.2016	1	1	0	11.10.2016	16.11.2016	23.11.2016-3	2	C	H	AST1
X48H9_S72	48	Hippocampus	1H	7.10.2016	1	1	0	11.10.2016	16.11.2016	23.11.2016-3	2	C	H	AST3
X55A10_S73	55	Cortex	1C	7.10.2016	3	1	0	20.10.2016	8.11.2016	23.11.2016	1	B	C	AST1
X55A12_S89	55	Cortex	1C	7.10.2016	3	1	0	20.10.2016	8.11.2016	23.11.2016	1	B	C	AST1
X55A4_S25	55	Cortex	1C	7.10.2016	3	1	0	20.10.2016	8.11.2016	23.11.2016	1	B	C	AST2
X55A5_S33	55	Cortex	1C	7.10.2016	3	1	0	20.10.2016	8.11.2016	23.11.2016	1	B	C	AST3
X55A6_S41	55	Cortex	1C	7.10.2016	3	1	0	20.10.2016	8.11.2016	23.11.2016	1	B	C	AST3
X55A7_S49	55	Cortex	1C	7.10.2016	3	1	0	20.10.2016	8.11.2016	23.11.2016	1	B	C	AST3
X55A8_S57	55	Cortex	1C	7.10.2016	3	1	0	20.10.2016	8.11.2016	23.11.2016	1	B	C	AST3
X55A9_S65	55	Cortex	1C	7.10.2016	3	1	0	20.10.2016	8.11.2016	23.11.2016	1	B	C	AST3
X55B10_S74	55	Cortex	1C	7.10.2016	3	1	0	20.10.2016	8.11.2016	23.11.2016	1	B	C	AST2
X55B12_S90	55	Cortex	1C	7.10.2016	3	1	0	20.10.2016	8.11.2016	23.11.2016	1	B	C	AST3
X55B3_S18	55	Cortex	1C	7.10.2016	3	1	0	20.10.2016	8.11.2016	23.11.2016	1	B	C	Endothelial
X55B6_S42	55	Cortex	1C	7.10.2016	3	1	0	20.10.2016	8.11.2016	23.11.2016	1	B	C	AST3
X55B7_S50	55	Cortex	1C	7.10.2016	3	1	0	20.10.2016	8.11.2016	23.11.2016	1	B	C	AST2
X55B8_S58	55	Cortex	1C	7.10.2016	3	1	0	20.10.2016	8.11.2016	23.11.2016	1	B	C	Mural
X55B9_S66	55	Cortex	1C	7.10.2016	3	1	0	20.10.2016	8.11.2016	23.11.2016	1	B	C	AST2
X55C10_S75	55	Cortex	1C	7.10.2016	3	1	0	20.10.2016	8.11.2016	23.11.2016	1	B	C	AST2
X55C4_S27	55	Cortex	1C	7.10.2016	3	1	0	20.10.2016	8.11.2016	23.11.2016	1	B	C	AST1
X55C6_S43	55	Cortex	1C	7.10.2016	3	1	0	20.10.2016	8.11.2016	23.11.2016	1	B	C	AST1
X55C7_S51	55	Cortex	1C	7.10.2016	3	1	0	20.10.2016	8.11.2016	23.11.2016	1	B	C	AST2
X55C8_S59	55	Cortex	1C	7.10.2016	3	1	0	20.10.2016	8.11.2016	23.11.2016	1	B	C	AST2
X55C9_S67	55	Cortex	1C	7.10.2016	3	1	0	20.10.2016	8.11.2016	23.11.2016	1	B	C	AST3
X55D10_S76	55	Cortex	1C	7.10.2016	3	1	0	20.10.2016	8.11.2016	23.11.2016	1	B	C	Mural
X55D11_S84	55	Cortex	1C	7.10.2016	3	1	0	20.10.2016	8.11.2016	23.11.2016	1	B	C	AST2
X55D12_S92	55	Cortex	1C	7.10.2016	3	1	0	20.10.2016	8.11.2016	23.11.2016	1	B	C	AST2
X55D4_S28	55	Cortex	1C	7.10.2016	3	1	0	20.10.2016	8.11.2016	23.11.2016	1	B	C	AST3
X55D7_S52	55	Cortex	1C	7.10.2016	3	1	0	20.10.2016	8.11.2016	23.11.2016	1	B	C	AST1
X55D8_S60	55	Cortex	1C	7.10.2016	3	1	0	20.10.2016	8.11.2016	23.11.2016	1	B	C	AST3
X55D9_S68	55	Cortex	1C	7.10.2016	3	1	0	20.10.2016	8.11.2016	23.11.2016	1	B	C	AST2
X55E12_S93	55	Cortex	1C	7.10.2016	3	1	0	20.10.2016	8.11.2016	23.11.2016	1	B	C	AST3
X55E3_S21	55	Cortex	1C	7.10.2016	3	1	0	20.10.2016	8.11.2016	23.11.2016	1	B	C	AST1
X55E6_S45	55	Cortex	1C	7.10.2016	3	1	0	20.10.2016	8.11.2016	23.11.2016	1	B	C	AST3
X55E7_S53	55	Cortex	1C	7.10.2016	3	1	0	20.10.2016	8.11.2016	23.11.2016	1	B	C	AST2
X55E9_S69	55	Cortex	1C	7.10.2016	3	1	0	20.10.2016	8.11.2016	23.11.2016	1	B	C	AST3
X55F10_S78	55	Cortex	1C	7.10.2016	3	1	0	20.10.2016	8.11.2016	23.11.2016	1	B	C	AST1
X55F11_S86	55	Cortex	1C	7.10.2016	3	1	0	20.10.2016	8.11.2016	23.11.2016	1	B	C	AST2
X55F1_S6	55	Cortex	1C	7.10.2016	3	1	0	20.10.2016	8.11.2016	23.11.2016	1	B	C	AST3
X55F3_S22	55	Cortex	1C	7.10.2016	3	1	0	20.10.2016	8.11.2016	23.11.2016	1	B	C	AST2
X55F4_S30	55	Cortex	1C	7.10.2016	3	1	0	20.10.2016	8.11.2016	23.11.2016	1	B	C	AST3
X55F8_S62	55	Cortex	1C	7.10.2016	3	1	0	20.10.2016	8.11.2016	23.11.2016	1	B	C	AST3
X55F9_S70	55	Cortex	1C	7.10.2016	3	1	0	20.10.2016	8.11.2016	23.11.2016	1	B	C	AST3
X55G11_S87	55	Cortex	1C	7.10.2016	3	1	0	20.10.2016	8.11.2016	23.11.2016	1	B	C	AST1
X55G3_S23	55	Cortex	1C	7.10.2016	3	1	0	20.10.2016	8.11.2016	23.11.2016	1	B	C	AST3
X55G6_S47	55	Cortex	1C	7.10.2016	3	1	0	20.10.2016	8.11.2016	23.11.2016	1	B	C	AST2
X55G9_S71	55	Cortex	1C	7.10.2016	3	1	0	20.10.2016	8.11.2016	23.11.2016	1	B	C	Endothelial
X55H11_S88	55	Cortex	1C	7.10.2016	3	1	0	20.10.2016	8.11.2016	23.11.2016	1	B	C	AST3
X55H3_S24	55	Cortex	1C	7.10.2016	3	1	0	20.10.2016	8.11.2016	23.11.2016	1	B	C	AST2
X55H4_S32	55	Cortex	1C	7.10.2016	3	1	0	20.10.2016	8.11.2016	23.11.2016	1	B	C	AST2
X55H7_S56	55	Cortex	1C	7.10.2016	3	1	0	20.10.2016	8.11.2016	23.11.2016	1	B	C	AST1
X58A3_S209	58	Hippocampus	1H	6.10.2016	1	0	0	10.10.2016	16.11.2016	21.11.2016	2	A	C	AST4
X58B9_S258	58	Hippocampus	1H	6.10.2016	1	0	0	10.10.2016	16.11.2016	21.11.2016	2	A	C	AST4
X58D8_S252	58	Hippocampus	1H	6.10.2016	1	0	0	10.10.2016	16.11.2016	21.11.2016	2	A	C	AST1
X58E10_S269	58	Hippocampus	1H	6.10.2016	1	0	0	10.10.2016	16.11.2016	21.11.2016	2	A	C	AST1
X58E11_S277	58	Hippocampus	1H	6.10.2016	1	0	0	10.10.2016	16.11.2016	21.11.2016	2	A	C	AST4
X58E9_S261	58	Hippocampus	1H	6.10.2016	1	0	0	10.10.2016	16.11.2016	21.11.2016	2	A	C	AST2
X58G10_S271	58	Hippocampus	1H	6.10.2016	1	0	0	10.10.2016	16.11.2016	21.11.2016	2	A	C	AST3
X58G11_S279	58	Hippocampus	1H	6.10.2016	1	0	0	10.10.2016	16.11.2016	21.11.2016	2	A	C	AST1
X58G7_S247	58	Hippocampus	1H	6.10.2016	1	0	0	10.10.2016	16.11.2016	21.11.2016	2	A	C	AST1
X58G8_S255	58	Hippocampus	1H	6.10.2016	1	0	0	10.10.2016	16.11.2016	21.11.2016	2	A	C	AST1
X58G9_S263	58	Hippocampus	1H	6.10.2016	1	0	0	10.10.2016	16.11.2016	21.11.2016	2	A	C	AST1
X58H7_S248	58	Hippocampus	1H	6.10.2016	1	0	0	10.10.2016	16.11.2016	21.11.2016	2	A	C	AST4
X58H8_S256	58	Hippocampus	1H	6.10.2016	1	0	0	10.10.2016	16.11.2016	21.11.2016	2	A	C	AST1
X65A10_S73	65	Cortex	1C	10.10.2016	1	0	0	19.10.2016	8.11.2016	22.11.2016-2	1	B	F	AST1
X65A11_S81	65	Cortex	1C	10.10.2016	1	0	0	19.10.2016	8.11.2016	22.11.2016-2	1	B	F	AST2
X65A12_S89	65	Cortex	1C	10.10.2016	1	0	0	19.10.2016	8.11.2016	22.11.2016-2	1	B	F	AST2
X65A1_S1	65	Cortex	1C	10.10.2016	1	0	0	19.10.2016	8.11.2016	22.11.2016-2	1	B	F	AST2
X65A2_S9	65	Cortex	1C	10.10.2016	1	0	0	19.10.2016	8.11.2016	22.11.2016-2	1	B	F	Mural
X65A3_S17	65	Cortex	1C	10.10.2016	1	0	0	19.10.2016	8.11.2016	22.11.2016-2	1	B	F	AST2
X65A4_S25	65	Cortex	1C	10.10.2016	1	0	0	19.10.2016	8.11.2016	22.11.2016-2	1	B	F	AST3
X65A5_S33	65	Cortex	1C	10.10.2016	1	0	0	19.10.2016	8.11.2016	22.11.2016-2	1	B	F	AST3
X65A6_S41	65	Cortex	1C	10.10.2016	1	0	0	19.10.2016	8.11.2016	22.11.2016-2	1	B	F	AST2
X65A7_S49	65	Cortex	1C	10.10.2016	1	0	0	19.10.2016	8.11.2016	22.11.2016-2	1	B	F	AST2
X65A9_S65	65	Cortex	1C	10.10.2016	1	0	0	19.10.2016	8.11.2016	22.11.2016-2	1	B	F	AST3
X65B10_S74	65	Cortex	1C	10.10.2016	1	0	0	19.10.2016	8.11.2016	22.11.2016-2	1	B	F	AST2
X65B11_S82	65	Cortex	1C	10.10.2016	1	0	0	19.10.2016	8.11.2016	22.11.2016-2	1	B	F	AST2
X65B3_S18	65	Cortex	1C	10.10.2016	1	0	0	19.10.2016	8.11.2016	22.11.2016-2	1	B	F	AST3
X65B4_S26	65	Cortex	1C	10.10.2016	1	0	0	19.10.2016	8.11.2016	22.11.2016-2	1	B	F	AST3
X65B5_S34	65	Cortex	1C	10.10.2016	1	0	0	19.10.2016	8.11.2016	22.11.2016-2	1	B	F	AST2
X65B7_S50	65	Cortex	1C	10.10.2016	1	0	0	19.10.2016	8.11.2016	22.11.2016-2	1	B	F	AST2
X65B8_S58	65	Cortex	1C	10.10.2016	1	0	0	19.10.2016	8.11.2016	22.11.2016-2	1	B	F	AST2
X65B9_S66	65	Cortex	1C	10.10.2016	1	0	0	19.10.2016	8.11.2016	22.11.2016-2	1	B	F	Endothelial
X65C10_S75	65	Cortex	1C	10.10.2016	1	0	0	19.10.2016	8.11.2016	22.11.2016-2	1	B	F	AST3
X65C11_S83	65	Cortex	1C	10.10.2016	1	0	0	19.10.2016	8.11.2016	22.11.2016-2	1	B	F	AST1
X65C1_S3	65	Cortex	1C	10.10.2016	1	0	0	19.10.2016	8.11.2016	22.11.2016-2	1	B	F	AST2
X65C2_S11	65	Cortex	1C	10.10.2016	1	0	0	19.10.2016	8.11.2016	22.11.2016-2	1	B	F	AST2
X65C3_S19	65	Cortex	1C	10.10.2016	1	0	0	19.10.2016	8.11.2016	22.11.2016-2	1	B	F	AST2
X65C4_S27	65	Cortex	1C	10.10.2016	1	0	0	19.10.2016	8.11.2016	22.11.2016-2	1	B	F	AST2
X65C5_S35	65	Cortex	1C	10.10.2016	1	0	0	19.10.2016	8.11.2016	22.11.2016-2	1	B	F	AST3
X65C7_S51	65	Cortex	1C	10.10.2016	1	0	0	19.10.2016	8.11.2016	22.11.2016-2	1	B	F	Mural
X65C8_S59	65	Cortex	1C	10.10.2016	1	0	0	19.10.2016	8.11.2016	22.11.2016-2	1	B	F	AST2
X65C9_S67	65	Cortex	1C	10.10.2016	1	0	0	19.10.2016	8.11.2016	22.11.2016-2	1	B	F	AST2
X65D10_S76	65	Cortex	1C	10.10.2016	1	0	0	19.10.2016	8.11.2016	22.11.2016-2	1	B	F	(none)
X65D11_S84	65	Cortex	1C	10.10.2016	1	0	0	19.10.2016	8.11.2016	22.11.2016-2	1	B	F	AST3
X65D12_S92	65	Cortex	1C	10.10.2016	1	0	0	19.10.2016	8.11.2016	22.11.2016-2	1	B	F	AST2
X65D1_S4	65	Cortex	1C	10.10.2016	1	0	0	19.10.2016	8.11.2016	22.11.2016-2	1	B	F	Mural
X65D2_S12	65	Cortex	1C	10.10.2016	1	0	0	19.10.2016	8.11.2016	22.11.2016-2	1	B	F	AST2
X65D3_S20	65	Cortex	1C	10.10.2016	1	0	0	19.10.2016	8.11.2016	22.11.2016-2	1	B	F	AST2
X65D4_S28	65	Cortex	1C	10.10.2016	1	0	0	19.10.2016	8.11.2016	22.11.2016-2	1	B	F	AST2
X65D6_S44	65	Cortex	1C	10.10.2016	1	0	0	19.10.2016	8.11.2016	22.11.2016-2	1	B	F	AST2
X65D8_S60	65	Cortex	1C	10.10.2016	1	0	0	19.10.2016	8.11.2016	22.11.2016-2	1	B	F	AST3
X65D9_S68	65	Cortex	1C	10.10.2016	1	0	0	19.10.2016	8.11.2016	22.11.2016-2	1	B	F	AST3
X65E10_S77	65	Cortex	1C	10.10.2016	1	0	0	19.10.2016	8.11.2016	22.11.2016-2	1	B	F	AST3
X65E11_S85	65	Cortex	1C	10.10.2016	1	0	0	19.10.2016	8.11.2016	22.11.2016-2	1	B	F	AST3
X65E12_S93	65	Cortex	1C	10.10.2016	1	0	0	19.10.2016	8.11.2016	22.11.2016-2	1	B	F	AST2
X65E1_S5	65	Cortex	1C	10.10.2016	1	0	0	19.10.2016	8.11.2016	22.11.2016-2	1	B	F	AST3
X65E2_S13	65	Cortex	1C	10.10.2016	1	0	0	19.10.2016	8.11.2016	22.11.2016-2	1	B	F	AST1
X65E4_S29	65	Cortex	1C	10.10.2016	1	0	0	19.10.2016	8.11.2016	22.11.2016-2	1	B	F	Mural
X65E5_S37	65	Cortex	1C	10.10.2016	1	0	0	19.10.2016	8.11.2016	22.11.2016-2	1	B	F	AST2
X65E8_S61	65	Cortex	1C	10.10.2016	1	0	0	19.10.2016	8.11.2016	22.11.2016-2	1	B	F	AST2
X65E9_S69	65	Cortex	1C	10.10.2016	1	0	0	19.10.2016	8.11.2016	22.11.2016-2	1	B	F	AST2
X65F11_S86	65	Cortex	1C	10.10.2016	1	0	0	19.10.2016	8.11.2016	22.11.2016-2	1	B	F	AST3
X65F1_S6	65	Cortex	1C	10.10.2016	1	0	0	19.10.2016	8.11.2016	22.11.2016-2	1	B	F	AST2
X65F2_S14	65	Cortex	1C	10.10.2016	1	0	0	19.10.2016	8.11.2016	22.11.2016-2	1	B	F	AST2
X65F4_S30	65	Cortex	1C	10.10.2016	1	0	0	19.10.2016	8.11.2016	22.11.2016-2	1	B	F	AST3
X65F5_S38	65	Cortex	1C	10.10.2016	1	0	0	19.10.2016	8.11.2016	22.11.2016-2	1	B	F	AST2
X65F6_S46	65	Cortex	1C	10.10.2016	1	0	0	19.10.2016	8.11.2016	22.11.2016-2	1	B	F	AST2
X65F8_S62	65	Cortex	1C	10.10.2016	1	0	0	19.10.2016	8.11.2016	22.11.2016-2	1	B	F	AST2
X65F9_S70	65	Cortex	1C	10.10.2016	1	0	0	19.10.2016	8.11.2016	22.11.2016-2	1	B	F	AST3
X65G10_S79	65	Cortex	1C	10.10.2016	1	0	0	19.10.2016	8.11.2016	22.11.2016-2	1	B	F	(none)
X65G11_S87	65	Cortex	1C	10.10.2016	1	0	0	19.10.2016	8.11.2016	22.11.2016-2	1	B	F	Mural
X65G2_S15	65	Cortex	1C	10.10.2016	1	0	0	19.10.2016	8.11.2016	22.11.2016-2	1	B	F	AST2
X65G3_S23	65	Cortex	1C	10.10.2016	1	0	0	19.10.2016	8.11.2016	22.11.2016-2	1	B	F	AST3
X65G4_S31	65	Cortex	1C	10.10.2016	1	0	0	19.10.2016	8.11.2016	22.11.2016-2	1	B	F	AST3
X65G5_S39	65	Cortex	1C	10.10.2016	1	0	0	19.10.2016	8.11.2016	22.11.2016-2	1	B	F	AST5
X65G7_S55	65	Cortex	1C	10.10.2016	1	0	0	19.10.2016	8.11.2016	22.11.2016-2	1	B	F	AST3
X65G8_S63	65	Cortex	1C	10.10.2016	1	0	0	19.10.2016	8.11.2016	22.11.2016-2	1	B	F	AST2
X65G9_S71	65	Cortex	1C	10.10.2016	1	0	0	19.10.2016	8.11.2016	22.11.2016-2	1	B	F	AST3
X65H10_S80	65	Cortex	1C	10.10.2016	1	0	0	19.10.2016	8.11.2016	22.11.2016-2	1	B	F	AST2
X65H11_S88	65	Cortex	1C	10.10.2016	1	0	0	19.10.2016	8.11.2016	22.11.2016-2	1	B	F	Mural
X65H2_S16	65	Cortex	1C	10.10.2016	1	0	0	19.10.2016	8.11.2016	22.11.2016-2	1	B	F	AST1
X65H7_S56	65	Cortex	1C	10.10.2016	1	0	0	19.10.2016	8.11.2016	22.11.2016-2	1	B	F	AST2
X65H8_S64	65	Cortex	1C	10.10.2016	1	0	0	19.10.2016	8.11.2016	22.11.2016-2	1	B	F	AST2
X68A10_S73	68	Hippocampus	1H	6.10.2016	3	0	0	11.10.2016	8.11.2016	22.11.2016-2	2	B	A	AST4
X68A11_S81	68	Hippocampus	1H	6.10.2016	3	0	0	11.10.2016	8.11.2016	22.11.2016-2	2	B	A	AST1
X68A12_S89	68	Hippocampus	1H	6.10.2016	3	0	0	11.10.2016	8.11.2016	22.11.2016-2	2	B	A	AST1
X68A1_S1	68	Hippocampus	1H	6.10.2016	3	0	0	11.10.2016	8.11.2016	22.11.2016-2	2	B	A	AST1
X68A2_S9	68	Hippocampus	1H	6.10.2016	3	0	0	11.10.2016	8.11.2016	22.11.2016-2	2	B	A	AST1
X68A3_S17	68	Hippocampus	1H	6.10.2016	3	0	0	11.10.2016	8.11.2016	22.11.2016-2	2	B	A	AST4
X68A5_S33	68	Hippocampus	1H	6.10.2016	3	0	0	11.10.2016	8.11.2016	22.11.2016-2	2	B	A	Mural
X68A6_S41	68	Hippocampus	1H	6.10.2016	3	0	0	11.10.2016	8.11.2016	22.11.2016-2	2	B	A	AST1
X68A7_S49	68	Hippocampus	1H	6.10.2016	3	0	0	11.10.2016	8.11.2016	22.11.2016-2	2	B	A	AST1
X68A9_S65	68	Hippocampus	1H	6.10.2016	3	0	0	11.10.2016	8.11.2016	22.11.2016-2	2	B	A	AST4
X68B10_S74	68	Hippocampus	1H	6.10.2016	3	0	0	11.10.2016	8.11.2016	22.11.2016-2	2	B	A	Mural
X68B11_S82	68	Hippocampus	1H	6.10.2016	3	0	0	11.10.2016	8.11.2016	22.11.2016-2	2	B	A	AST5
X68B12_S90	68	Hippocampus	1H	6.10.2016	3	0	0	11.10.2016	8.11.2016	22.11.2016-2	2	B	A	Mural
X68B2_S10	68	Hippocampus	1H	6.10.2016	3	0	0	11.10.2016	8.11.2016	22.11.2016-2	2	B	A	AST3
X68B3_S18	68	Hippocampus	1H	6.10.2016	3	0	0	11.10.2016	8.11.2016	22.11.2016-2	2	B	A	AST1
X68B4_S26	68	Hippocampus	1H	6.10.2016	3	0	0	11.10.2016	8.11.2016	22.11.2016-2	2	B	A	AST1
X68B6_S42	68	Hippocampus	1H	6.10.2016	3	0	0	11.10.2016	8.11.2016	22.11.2016-2	2	B	A	AST1
X68C10_S75	68	Hippocampus	1H	6.10.2016	3	0	0	11.10.2016	8.11.2016	22.11.2016-2	2	B	A	AST1
X68C12_S91	68	Hippocampus	1H	6.10.2016	3	0	0	11.10.2016	8.11.2016	22.11.2016-2	2	B	A	AST1
X68C1_S3	68	Hippocampus	1H	6.10.2016	3	0	0	11.10.2016	8.11.2016	22.11.2016-2	2	B	A	AST1
X68C2_S11	68	Hippocampus	1H	6.10.2016	3	0	0	11.10.2016	8.11.2016	22.11.2016-2	2	B	A	AST1
X68C3_S19	68	Hippocampus	1H	6.10.2016	3	0	0	11.10.2016	8.11.2016	22.11.2016-2	2	B	A	AST1
X68C4_S27	68	Hippocampus	1H	6.10.2016	3	0	0	11.10.2016	8.11.2016	22.11.2016-2	2	B	A	AST4
X68C5_S35	68	Hippocampus	1H	6.10.2016	3	0	0	11.10.2016	8.11.2016	22.11.2016-2	2	B	A	AST1
X68C7_S51	68	Hippocampus	1H	6.10.2016	3	0	0	11.10.2016	8.11.2016	22.11.2016-2	2	B	A	AST1
X68D12_S92	68	Hippocampus	1H	6.10.2016	3	0	0	11.10.2016	8.11.2016	22.11.2016-2	2	B	A	AST1
X68D1_S4	68	Hippocampus	1H	6.10.2016	3	0	0	11.10.2016	8.11.2016	22.11.2016-2	2	B	A	AST1
X68D2_S12	68	Hippocampus	1H	6.10.2016	3	0	0	11.10.2016	8.11.2016	22.11.2016-2	2	B	A	AST3
X68D5_S36	68	Hippocampus	1H	6.10.2016	3	0	0	11.10.2016	8.11.2016	22.11.2016-2	2	B	A	Mural
X68D6_S44	68	Hippocampus	1H	6.10.2016	3	0	0	11.10.2016	8.11.2016	22.11.2016-2	2	B	A	AST1
X68D7_S52	68	Hippocampus	1H	6.10.2016	3	0	0	11.10.2016	8.11.2016	22.11.2016-2	2	B	A	AST1
X68D8_S60	68	Hippocampus	1H	6.10.2016	3	0	0	11.10.2016	8.11.2016	22.11.2016-2	2	B	A	AST4
X68D9_S68	68	Hippocampus	1H	6.10.2016	3	0	0	11.10.2016	8.11.2016	22.11.2016-2	2	B	A	AST1
X68E10_S77	68	Hippocampus	1H	6.10.2016	3	0	0	11.10.2016	8.11.2016	22.11.2016-2	2	B	A	AST3
X68E1_S5	68	Hippocampus	1H	6.10.2016	3	0	0	11.10.2016	8.11.2016	22.11.2016-2	2	B	A	AST4
X68E2_S13	68	Hippocampus	1H	6.10.2016	3	0	0	11.10.2016	8.11.2016	22.11.2016-2	2	B	A	AST4
X68E3_S21	68	Hippocampus	1H	6.10.2016	3	0	0	11.10.2016	8.11.2016	22.11.2016-2	2	B	A	Mural
X68E5_S37	68	Hippocampus	1H	6.10.2016	3	0	0	11.10.2016	8.11.2016	22.11.2016-2	2	B	A	AST1
X68E7_S53	68	Hippocampus	1H	6.10.2016	3	0	0	11.10.2016	8.11.2016	22.11.2016-2	2	B	A	AST1
X68E9_S69	68	Hippocampus	1H	6.10.2016	3	0	0	11.10.2016	8.11.2016	22.11.2016-2	2	B	A	AST4
X68F10_S78	68	Hippocampus	1H	6.10.2016	3	0	0	11.10.2016	8.11.2016	22.11.2016-2	2	B	A	AST1
X68F11_S86	68	Hippocampus	1H	6.10.2016	3	0	0	11.10.2016	8.11.2016	22.11.2016-2	2	B	A	AST1
X68F1_S6	68	Hippocampus	1H	6.10.2016	3	0	0	11.10.2016	8.11.2016	22.11.2016-2	2	B	A	AST1
X68F2_S14	68	Hippocampus	1H	6.10.2016	3	0	0	11.10.2016	8.11.2016	22.11.2016-2	2	B	A	Oligodendrocytic
X68F5_S38	68	Hippocampus	1H	6.10.2016	3	0	0	11.10.2016	8.11.2016	22.11.2016-2	2	B	A	AST4
X68F6_S46	68	Hippocampus	1H	6.10.2016	3	0	0	11.10.2016	8.11.2016	22.11.2016-2	2	B	A	AST1
X68F7_S54	68	Hippocampus	1H	6.10.2016	3	0	0	11.10.2016	8.11.2016	22.11.2016-2	2	B	A	AST1
X68F8_S62	68	Hippocampus	1H	6.10.2016	3	0	0	11.10.2016	8.11.2016	22.11.2016-2	2	B	A	AST1
X68G10_S79	68	Hippocampus	1H	6.10.2016	3	0	0	11.10.2016	8.11.2016	22.11.2016-2	2	B	A	AST1
X68G2_S15	68	Hippocampus	1H	6.10.2016	3	0	0	11.10.2016	8.11.2016	22.11.2016-2	2	B	A	AST1
X68G4_S31	68	Hippocampus	1H	6.10.2016	3	0	0	11.10.2016	8.11.2016	22.11.2016-2	2	B	A	AST3
X68G5_S39	68	Hippocampus	1H	6.10.2016	3	0	0	11.10.2016	8.11.2016	22.11.2016-2	2	B	A	AST1
X68G6_S47	68	Hippocampus	1H	6.10.2016	3	0	0	11.10.2016	8.11.2016	22.11.2016-2	2	B	A	AST1
X68G8_S63	68	Hippocampus	1H	6.10.2016	3	0	0	11.10.2016	8.11.2016	22.11.2016-2	2	B	A	AST3
X68G9_S71	68	Hippocampus	1H	6.10.2016	3	0	0	11.10.2016	8.11.2016	22.11.2016-2	2	B	A	AST1
X68H10_S80	68	Hippocampus	1H	6.10.2016	3	0	0	11.10.2016	8.11.2016	22.11.2016-2	2	B	A	AST1
X68H11_S88	68	Hippocampus	1H	6.10.2016	3	0	0	11.10.2016	8.11.2016	22.11.2016-2	2	B	A	AST1
X68H1_S8	68	Hippocampus	1H	6.10.2016	3	0	0	11.10.2016	8.11.2016	22.11.2016-2	2	B	A	AST1
X68H2_S16	68	Hippocampus	1H	6.10.2016	3	0	0	11.10.2016	8.11.2016	22.11.2016-2	2	B	A	AST1
X68H3_S24	68	Hippocampus	1H	6.10.2016	3	0	0	11.10.2016	8.11.2016	22.11.2016-2	2	B	A	AST1
X68H4_S32	68	Hippocampus	1H	6.10.2016	3	0	0	11.10.2016	8.11.2016	22.11.2016-2	2	B	A	AST4
X68H6_S48	68	Hippocampus	1H	6.10.2016	3	0	0	11.10.2016	8.11.2016	22.11.2016-2	2	B	A	AST1
X68H8_S64	68	Hippocampus	1H	6.10.2016	3	0	0	11.10.2016	8.11.2016	22.11.2016-2	2	B	A	AST1
X68H9_S72	68	Hippocampus	1H	6.10.2016	3	0	0	11.10.2016	8.11.2016	22.11.2016-2	2	B	A	AST1
X75A10_S265	75	Cortex	1C	17.10.2016	2	1	0	27.10.2016	9.11.2016	21.11.2016-3	1	A	H	(none)
X75A12_S281	75	Cortex	1C	17.10.2016	2	1	0	27.10.2016	9.11.2016	21.11.2016-3	1	A	H	Mural
X75A1_S193	75	Cortex	1C	17.10.2016	2	1	0	27.10.2016	9.11.2016	21.11.2016-3	1	A	H	AST2
X75A2_S201	75	Cortex	1C	17.10.2016	2	1	0	27.10.2016	9.11.2016	21.11.2016-3	1	A	H	AST3
X75A6_S233	75	Cortex	1C	17.10.2016	2	1	0	27.10.2016	9.11.2016	21.11.2016-3	1	A	H	AST2
X75A8_S249	75	Cortex	1C	17.10.2016	2	1	0	27.10.2016	9.11.2016	21.11.2016-3	1	A	H	AST3
X75A9_S257	75	Cortex	1C	17.10.2016	2	1	0	27.10.2016	9.11.2016	21.11.2016-3	1	A	H	AST3
X75B11_S274	75	Cortex	1C	17.10.2016	2	1	0	27.10.2016	9.11.2016	21.11.2016-3	1	A	H	AST2
X75B12_S282	75	Cortex	1C	17.10.2016	2	1	0	27.10.2016	9.11.2016	21.11.2016-3	1	A	H	AST2
X75B3_S210	75	Cortex	1C	17.10.2016	2	1	0	27.10.2016	9.11.2016	21.11.2016-3	1	A	H	AST2
X75B4_S218	75	Cortex	1C	17.10.2016	2	1	0	27.10.2016	9.11.2016	21.11.2016-3	1	A	H	AST3
X75B5_S226	75	Cortex	1C	17.10.2016	2	1	0	27.10.2016	9.11.2016	21.11.2016-3	1	A	H	AST4
X75B6_S234	75	Cortex	1C	17.10.2016	2	1	0	27.10.2016	9.11.2016	21.11.2016-3	1	A	H	AST3
X75B8_S250	75	Cortex	1C	17.10.2016	2	1	0	27.10.2016	9.11.2016	21.11.2016-3	1	A	H	AST2
X75B9_S258	75	Cortex	1C	17.10.2016	2	1	0	27.10.2016	9.11.2016	21.11.2016-3	1	A	H	AST2
X75C10_S267	75	Cortex	1C	17.10.2016	2	1	0	27.10.2016	9.11.2016	21.11.2016-3	1	A	H	AST3
X75C11_S275	75	Cortex	1C	17.10.2016	2	1	0	27.10.2016	9.11.2016	21.11.2016-3	1	A	H	AST2
X75C12_S283	75	Cortex	1C	17.10.2016	2	1	0	27.10.2016	9.11.2016	21.11.2016-3	1	A	H	Endothelial
X75C3_S211	75	Cortex	1C	17.10.2016	2	1	0	27.10.2016	9.11.2016	21.11.2016-3	1	A	H	Endothelial
X75C5_S227	75	Cortex	1C	17.10.2016	2	1	0	27.10.2016	9.11.2016	21.11.2016-3	1	A	H	AST3
X75C6_S235	75	Cortex	1C	17.10.2016	2	1	0	27.10.2016	9.11.2016	21.11.2016-3	1	A	H	AST3
X75C7_S243	75	Cortex	1C	17.10.2016	2	1	0	27.10.2016	9.11.2016	21.11.2016-3	1	A	H	AST3
X75D10_S268	75	Cortex	1C	17.10.2016	2	1	0	27.10.2016	9.11.2016	21.11.2016-3	1	A	H	AST2
X75D11_S276	75	Cortex	1C	17.10.2016	2	1	0	27.10.2016	9.11.2016	21.11.2016-3	1	A	H	AST1
X75D3_S212	75	Cortex	1C	17.10.2016	2	1	0	27.10.2016	9.11.2016	21.11.2016-3	1	A	H	AST1
X75D4_S220	75	Cortex	1C	17.10.2016	2	1	0	27.10.2016	9.11.2016	21.11.2016-3	1	A	H	AST3
X75D5_S228	75	Cortex	1C	17.10.2016	2	1	0	27.10.2016	9.11.2016	21.11.2016-3	1	A	H	Mural
X75D6_S236	75	Cortex	1C	17.10.2016	2	1	0	27.10.2016	9.11.2016	21.11.2016-3	1	A	H	AST2
X75D7_S244	75	Cortex	1C	17.10.2016	2	1	0	27.10.2016	9.11.2016	21.11.2016-3	1	A	H	AST3
X75D8_S252	75	Cortex	1C	17.10.2016	2	1	0	27.10.2016	9.11.2016	21.11.2016-3	1	A	H	Endothelial
X75D9_S260	75	Cortex	1C	17.10.2016	2	1	0	27.10.2016	9.11.2016	21.11.2016-3	1	A	H	AST3
X75E10_S269	75	Cortex	1C	17.10.2016	2	1	0	27.10.2016	9.11.2016	21.11.2016-3	1	A	H	AST2
X75E11_S277	75	Cortex	1C	17.10.2016	2	1	0	27.10.2016	9.11.2016	21.11.2016-3	1	A	H	Oligodendrocytic
X75E12_S285	75	Cortex	1C	17.10.2016	2	1	0	27.10.2016	9.11.2016	21.11.2016-3	1	A	H	AST2
X75E1_S197	75	Cortex	1C	17.10.2016	2	1	0	27.10.2016	9.11.2016	21.11.2016-3	1	A	H	AST3
X75E2_S205	75	Cortex	1C	17.10.2016	2	1	0	27.10.2016	9.11.2016	21.11.2016-3	1	A	H	AST3
X75E3_S213	75	Cortex	1C	17.10.2016	2	1	0	27.10.2016	9.11.2016	21.11.2016-3	1	A	H	AST3
X75E5_S229	75	Cortex	1C	17.10.2016	2	1	0	27.10.2016	9.11.2016	21.11.2016-3	1	A	H	AST2
X75E6_S237	75	Cortex	1C	17.10.2016	2	1	0	27.10.2016	9.11.2016	21.11.2016-3	1	A	H	AST3
X75E7_S245	75	Cortex	1C	17.10.2016	2	1	0	27.10.2016	9.11.2016	21.11.2016-3	1	A	H	AST2
X75E8_S253	75	Cortex	1C	17.10.2016	2	1	0	27.10.2016	9.11.2016	21.11.2016-3	1	A	H	AST2
X75E9_S261	75	Cortex	1C	17.10.2016	2	1	0	27.10.2016	9.11.2016	21.11.2016-3	1	A	H	AST2
X75F10_S270	75	Cortex	1C	17.10.2016	2	1	0	27.10.2016	9.11.2016	21.11.2016-3	1	A	H	AST2
X75F11_S278	75	Cortex	1C	17.10.2016	2	1	0	27.10.2016	9.11.2016	21.11.2016-3	1	A	H	AST3
X75F2_S206	75	Cortex	1C	17.10.2016	2	1	0	27.10.2016	9.11.2016	21.11.2016-3	1	A	H	AST2
X75F3_S214	75	Cortex	1C	17.10.2016	2	1	0	27.10.2016	9.11.2016	21.11.2016-3	1	A	H	AST2
X75F4_S222	75	Cortex	1C	17.10.2016	2	1	0	27.10.2016	9.11.2016	21.11.2016-3	1	A	H	AST3
X75F5_S230	75	Cortex	1C	17.10.2016	2	1	0	27.10.2016	9.11.2016	21.11.2016-3	1	A	H	AST2
X75F8_S254	75	Cortex	1C	17.10.2016	2	1	0	27.10.2016	9.11.2016	21.11.2016-3	1	A	H	AST2
X75F9_S262	75	Cortex	1C	17.10.2016	2	1	0	27.10.2016	9.11.2016	21.11.2016-3	1	A	H	AST2
X75G10_S271	75	Cortex	1C	17.10.2016	2	1	0	27.10.2016	9.11.2016	21.11.2016-3	1	A	H	AST3
X75G11_S279	75	Cortex	1C	17.10.2016	2	1	0	27.10.2016	9.11.2016	21.11.2016-3	1	A	H	AST2
X75G1_S199	75	Cortex	1C	17.10.2016	2	1	0	27.10.2016	9.11.2016	21.11.2016-3	1	A	H	AST3
X75G2_S207	75	Cortex	1C	17.10.2016	2	1	0	27.10.2016	9.11.2016	21.11.2016-3	1	A	H	AST3
X75G4_S223	75	Cortex	1C	17.10.2016	2	1	0	27.10.2016	9.11.2016	21.11.2016-3	1	A	H	AST1
X75G5_S231	75	Cortex	1C	17.10.2016	2	1	0	27.10.2016	9.11.2016	21.11.2016-3	1	A	H	AST3
X75G6_S239	75	Cortex	1C	17.10.2016	2	1	0	27.10.2016	9.11.2016	21.11.2016-3	1	A	H	AST5
X75G7_S247	75	Cortex	1C	17.10.2016	2	1	0	27.10.2016	9.11.2016	21.11.2016-3	1	A	H	AST3
X75G8_S255	75	Cortex	1C	17.10.2016	2	1	0	27.10.2016	9.11.2016	21.11.2016-3	1	A	H	AST2
X75G9_S263	75	Cortex	1C	17.10.2016	2	1	0	27.10.2016	9.11.2016	21.11.2016-3	1	A	H	AST2
X75H10_S272	75	Cortex	1C	17.10.2016	2	1	0	27.10.2016	9.11.2016	21.11.2016-3	1	A	H	AST2
X75H11_S280	75	Cortex	1C	17.10.2016	2	1	0	27.10.2016	9.11.2016	21.11.2016-3	1	A	H	(none)
X75H1_S200	75	Cortex	1C	17.10.2016	2	1	0	27.10.2016	9.11.2016	21.11.2016-3	1	A	H	AST3
X75H5_S232	75	Cortex	1C	17.10.2016	2	1	0	27.10.2016	9.11.2016	21.11.2016-3	1	A	H	AST2
X75H6_S240	75	Cortex	1C	17.10.2016	2	1	0	27.10.2016	9.11.2016	21.11.2016-3	1	A	H	AST2
X75H7_S248	75	Cortex	1C	17.10.2016	2	1	0	27.10.2016	9.11.2016	21.11.2016-3	1	A	H	AST2
X75H8_S256	75	Cortex	1C	17.10.2016	2	1	0	27.10.2016	9.11.2016	21.11.2016-3	1	A	H	AST2
X75H9_S264	75	Cortex	1C	17.10.2016	2	1	0	27.10.2016	9.11.2016	21.11.2016-3	1	A	H	AST3
X78A10_S73	78	Hippocampus	1H	4.10.2016	1	0	0	7.10.2016	8.11.2016	21.11.2016-3	2	A	E	AST4
X78A11_S81	78	Hippocampus	1H	4.10.2016	1	0	0	7.10.2016	8.11.2016	21.11.2016-3	2	A	E	AST1
X78A2_S9	78	Hippocampus	1H	4.10.2016	1	0	0	7.10.2016	8.11.2016	21.11.2016-3	2	A	E	AST1
X78A3_S17	78	Hippocampus	1H	4.10.2016	1	0	0	7.10.2016	8.11.2016	21.11.2016-3	2	A	E	AST1
X78A5_S33	78	Hippocampus	1H	4.10.2016	1	0	0	7.10.2016	8.11.2016	21.11.2016-3	2	A	E	AST3
X78A6_S41	78	Hippocampus	1H	4.10.2016	1	0	0	7.10.2016	8.11.2016	21.11.2016-3	2	A	E	AST1
X78A8_S57	78	Hippocampus	1H	4.10.2016	1	0	0	7.10.2016	8.11.2016	21.11.2016-3	2	A	E	AST1
X78B10_S74	78	Hippocampus	1H	4.10.2016	1	0	0	7.10.2016	8.11.2016	21.11.2016-3	2	A	E	AST1
X78B11_S82	78	Hippocampus	1H	4.10.2016	1	0	0	7.10.2016	8.11.2016	21.11.2016-3	2	A	E	AST4
X78B1_S2	78	Hippocampus	1H	4.10.2016	1	0	0	7.10.2016	8.11.2016	21.11.2016-3	2	A	E	AST1
X78B2_S10	78	Hippocampus	1H	4.10.2016	1	0	0	7.10.2016	8.11.2016	21.11.2016-3	2	A	E	Oligodendrocytic
X78B3_S18	78	Hippocampus	1H	4.10.2016	1	0	0	7.10.2016	8.11.2016	21.11.2016-3	2	A	E	AST1
X78B4_S26	78	Hippocampus	1H	4.10.2016	1	0	0	7.10.2016	8.11.2016	21.11.2016-3	2	A	E	AST1
X78B5_S34	78	Hippocampus	1H	4.10.2016	1	0	0	7.10.2016	8.11.2016	21.11.2016-3	2	A	E	AST1
X78B6_S42	78	Hippocampus	1H	4.10.2016	1	0	0	7.10.2016	8.11.2016	21.11.2016-3	2	A	E	AST1
X78B7_S50	78	Hippocampus	1H	4.10.2016	1	0	0	7.10.2016	8.11.2016	21.11.2016-3	2	A	E	AST3
X78C10_S75	78	Hippocampus	1H	4.10.2016	1	0	0	7.10.2016	8.11.2016	21.11.2016-3	2	A	E	AST4
X78C12_S91	78	Hippocampus	1H	4.10.2016	1	0	0	7.10.2016	8.11.2016	21.11.2016-3	2	A	E	AST1
X78C1_S3	78	Hippocampus	1H	4.10.2016	1	0	0	7.10.2016	8.11.2016	21.11.2016-3	2	A	E	Mural
X78C2_S11	78	Hippocampus	1H	4.10.2016	1	0	0	7.10.2016	8.11.2016	21.11.2016-3	2	A	E	AST4
X78C4_S27	78	Hippocampus	1H	4.10.2016	1	0	0	7.10.2016	8.11.2016	21.11.2016-3	2	A	E	AST3
X78C5_S35	78	Hippocampus	1H	4.10.2016	1	0	0	7.10.2016	8.11.2016	21.11.2016-3	2	A	E	AST1
X78C6_S43	78	Hippocampus	1H	4.10.2016	1	0	0	7.10.2016	8.11.2016	21.11.2016-3	2	A	E	AST1
X78C7_S51	78	Hippocampus	1H	4.10.2016	1	0	0	7.10.2016	8.11.2016	21.11.2016-3	2	A	E	AST1
X78C8_S59	78	Hippocampus	1H	4.10.2016	1	0	0	7.10.2016	8.11.2016	21.11.2016-3	2	A	E	AST5
X78C9_S67	78	Hippocampus	1H	4.10.2016	1	0	0	7.10.2016	8.11.2016	21.11.2016-3	2	A	E	AST4
X78D10_S76	78	Hippocampus	1H	4.10.2016	1	0	0	7.10.2016	8.11.2016	21.11.2016-3	2	A	E	AST3
X78D1_S4	78	Hippocampus	1H	4.10.2016	1	0	0	7.10.2016	8.11.2016	21.11.2016-3	2	A	E	AST3
X78D2_S12	78	Hippocampus	1H	4.10.2016	1	0	0	7.10.2016	8.11.2016	21.11.2016-3	2	A	E	AST4
X78D3_S20	78	Hippocampus	1H	4.10.2016	1	0	0	7.10.2016	8.11.2016	21.11.2016-3	2	A	E	Mural
X78D4_S28	78	Hippocampus	1H	4.10.2016	1	0	0	7.10.2016	8.11.2016	21.11.2016-3	2	A	E	AST2
X78D5_S36	78	Hippocampus	1H	4.10.2016	1	0	0	7.10.2016	8.11.2016	21.11.2016-3	2	A	E	AST5
X78D7_S52	78	Hippocampus	1H	4.10.2016	1	0	0	7.10.2016	8.11.2016	21.11.2016-3	2	A	E	AST1
X78D8_S60	78	Hippocampus	1H	4.10.2016	1	0	0	7.10.2016	8.11.2016	21.11.2016-3	2	A	E	(none)
X78D9_S68	78	Hippocampus	1H	4.10.2016	1	0	0	7.10.2016	8.11.2016	21.11.2016-3	2	A	E	AST1
X78E10_S77	78	Hippocampus	1H	4.10.2016	1	0	0	7.10.2016	8.11.2016	21.11.2016-3	2	A	E	AST1
X78E11_S85	78	Hippocampus	1H	4.10.2016	1	0	0	7.10.2016	8.11.2016	21.11.2016-3	2	A	E	Neuronal
X78E1_S5	78	Hippocampus	1H	4.10.2016	1	0	0	7.10.2016	8.11.2016	21.11.2016-3	2	A	E	AST1
X78E3_S21	78	Hippocampus	1H	4.10.2016	1	0	0	7.10.2016	8.11.2016	21.11.2016-3	2	A	E	AST1
X78E4_S29	78	Hippocampus	1H	4.10.2016	1	0	0	7.10.2016	8.11.2016	21.11.2016-3	2	A	E	AST1
X78E5_S37	78	Hippocampus	1H	4.10.2016	1	0	0	7.10.2016	8.11.2016	21.11.2016-3	2	A	E	AST1
X78E6_S45	78	Hippocampus	1H	4.10.2016	1	0	0	7.10.2016	8.11.2016	21.11.2016-3	2	A	E	AST1
X78E7_S53	78	Hippocampus	1H	4.10.2016	1	0	0	7.10.2016	8.11.2016	21.11.2016-3	2	A	E	Mural
X78E8_S61	78	Hippocampus	1H	4.10.2016	1	0	0	7.10.2016	8.11.2016	21.11.2016-3	2	A	E	AST3
X78E9_S69	78	Hippocampus	1H	4.10.2016	1	0	0	7.10.2016	8.11.2016	21.11.2016-3	2	A	E	AST3
X78F10_S78	78	Hippocampus	1H	4.10.2016	1	0	0	7.10.2016	8.11.2016	21.11.2016-3	2	A	E	AST1
X78F11_S86	78	Hippocampus	1H	4.10.2016	1	0	0	7.10.2016	8.11.2016	21.11.2016-3	2	A	E	AST1
X78F1_S6	78	Hippocampus	1H	4.10.2016	1	0	0	7.10.2016	8.11.2016	21.11.2016-3	2	A	E	Endothelial
X78F2_S14	78	Hippocampus	1H	4.10.2016	1	0	0	7.10.2016	8.11.2016	21.11.2016-3	2	A	E	Mural
X78F3_S22	78	Hippocampus	1H	4.10.2016	1	0	0	7.10.2016	8.11.2016	21.11.2016-3	2	A	E	AST1
X78F4_S30	78	Hippocampus	1H	4.10.2016	1	0	0	7.10.2016	8.11.2016	21.11.2016-3	2	A	E	Mural
X78F5_S38	78	Hippocampus	1H	4.10.2016	1	0	0	7.10.2016	8.11.2016	21.11.2016-3	2	A	E	AST1
X78F7_S54	78	Hippocampus	1H	4.10.2016	1	0	0	7.10.2016	8.11.2016	21.11.2016-3	2	A	E	AST3
X78F8_S62	78	Hippocampus	1H	4.10.2016	1	0	0	7.10.2016	8.11.2016	21.11.2016-3	2	A	E	AST1
X78F9_S70	78	Hippocampus	1H	4.10.2016	1	0	0	7.10.2016	8.11.2016	21.11.2016-3	2	A	E	Mural
X78G1_S7	78	Hippocampus	1H	4.10.2016	1	0	0	7.10.2016	8.11.2016	21.11.2016-3	2	A	E	AST1
X78G2_S15	78	Hippocampus	1H	4.10.2016	1	0	0	7.10.2016	8.11.2016	21.11.2016-3	2	A	E	Mural
X78G4_S31	78	Hippocampus	1H	4.10.2016	1	0	0	7.10.2016	8.11.2016	21.11.2016-3	2	A	E	AST1
X78G7_S55	78	Hippocampus	1H	4.10.2016	1	0	0	7.10.2016	8.11.2016	21.11.2016-3	2	A	E	AST1
X78H11_S88	78	Hippocampus	1H	4.10.2016	1	0	0	7.10.2016	8.11.2016	21.11.2016-3	2	A	E	AST1
X78H1_S8	78	Hippocampus	1H	4.10.2016	1	0	0	7.10.2016	8.11.2016	21.11.2016-3	2	A	E	Mural
X78H3_S24	78	Hippocampus	1H	4.10.2016	1	0	0	7.10.2016	8.11.2016	21.11.2016-3	2	A	E	AST1
X78H4_S32	78	Hippocampus	1H	4.10.2016	1	0	0	7.10.2016	8.11.2016	21.11.2016-3	2	A	E	AST1
X78H5_S40	78	Hippocampus	1H	4.10.2016	1	0	0	7.10.2016	8.11.2016	21.11.2016-3	2	A	E	AST1
X78H6_S48	78	Hippocampus	1H	4.10.2016	1	0	0	7.10.2016	8.11.2016	21.11.2016-3	2	A	E	AST1
X78H8_S64	78	Hippocampus	1H	4.10.2016	1	0	0	7.10.2016	8.11.2016	21.11.2016-3	2	A	E	AST2
X78H9_S72	78	Hippocampus	1H	4.10.2016	1	0	0	7.10.2016	8.11.2016	21.11.2016-3	2	A	E	Mural
X85A10_S169	85	Cortex	1C	17.10.2016-2	1	0	0	26.10.2016	10.11.2016	25.11.2016-2	1	D	E	AST3
X85A11_S177	85	Cortex	1C	17.10.2016-2	1	0	0	26.10.2016	10.11.2016	25.11.2016-2	1	D	E	AST3
X85A2_S105	85	Cortex	1C	17.10.2016-2	1	0	0	26.10.2016	10.11.2016	25.11.2016-2	1	D	E	AST2
X85A3_S113	85	Cortex	1C	17.10.2016-2	1	0	0	26.10.2016	10.11.2016	25.11.2016-2	1	D	E	AST2
X85A4_S121	85	Cortex	1C	17.10.2016-2	1	0	0	26.10.2016	10.11.2016	25.11.2016-2	1	D	E	AST2
X85A5_S129	85	Cortex	1C	17.10.2016-2	1	0	0	26.10.2016	10.11.2016	25.11.2016-2	1	D	E	AST2
X85A7_S145	85	Cortex	1C	17.10.2016-2	1	0	0	26.10.2016	10.11.2016	25.11.2016-2	1	D	E	AST2
X85A8_S153	85	Cortex	1C	17.10.2016-2	1	0	0	26.10.2016	10.11.2016	25.11.2016-2	1	D	E	AST2
X85B10_S170	85	Cortex	1C	17.10.2016-2	1	0	0	26.10.2016	10.11.2016	25.11.2016-2	1	D	E	AST2
X85B11_S178	85	Cortex	1C	17.10.2016-2	1	0	0	26.10.2016	10.11.2016	25.11.2016-2	1	D	E	Mural
X85B12_S186	85	Cortex	1C	17.10.2016-2	1	0	0	26.10.2016	10.11.2016	25.11.2016-2	1	D	E	AST2
X85B1_S98	85	Cortex	1C	17.10.2016-2	1	0	0	26.10.2016	10.11.2016	25.11.2016-2	1	D	E	AST2
X85B3_S114	85	Cortex	1C	17.10.2016-2	1	0	0	26.10.2016	10.11.2016	25.11.2016-2	1	D	E	AST3
X85B5_S130	85	Cortex	1C	17.10.2016-2	1	0	0	26.10.2016	10.11.2016	25.11.2016-2	1	D	E	AST2
X85B6_S138	85	Cortex	1C	17.10.2016-2	1	0	0	26.10.2016	10.11.2016	25.11.2016-2	1	D	E	AST3
X85B7_S146	85	Cortex	1C	17.10.2016-2	1	0	0	26.10.2016	10.11.2016	25.11.2016-2	1	D	E	AST2
X85B8_S154	85	Cortex	1C	17.10.2016-2	1	0	0	26.10.2016	10.11.2016	25.11.2016-2	1	D	E	AST2
X85B9_S162	85	Cortex	1C	17.10.2016-2	1	0	0	26.10.2016	10.11.2016	25.11.2016-2	1	D	E	AST2
X85C10_S171	85	Cortex	1C	17.10.2016-2	1	0	0	26.10.2016	10.11.2016	25.11.2016-2	1	D	E	AST3
X85C11_S179	85	Cortex	1C	17.10.2016-2	1	0	0	26.10.2016	10.11.2016	25.11.2016-2	1	D	E	AST2
X85C12_S187	85	Cortex	1C	17.10.2016-2	1	0	0	26.10.2016	10.11.2016	25.11.2016-2	1	D	E	AST2
X85C2_S107	85	Cortex	1C	17.10.2016-2	1	0	0	26.10.2016	10.11.2016	25.11.2016-2	1	D	E	AST3
X85C3_S115	85	Cortex	1C	17.10.2016-2	1	0	0	26.10.2016	10.11.2016	25.11.2016-2	1	D	E	AST2
X85C4_S123	85	Cortex	1C	17.10.2016-2	1	0	0	26.10.2016	10.11.2016	25.11.2016-2	1	D	E	AST2
X85C7_S147	85	Cortex	1C	17.10.2016-2	1	0	0	26.10.2016	10.11.2016	25.11.2016-2	1	D	E	AST3
X85C8_S155	85	Cortex	1C	17.10.2016-2	1	0	0	26.10.2016	10.11.2016	25.11.2016-2	1	D	E	AST3
X85D10_S172	85	Cortex	1C	17.10.2016-2	1	0	0	26.10.2016	10.11.2016	25.11.2016-2	1	D	E	AST2
X85D11_S180	85	Cortex	1C	17.10.2016-2	1	0	0	26.10.2016	10.11.2016	25.11.2016-2	1	D	E	AST2
X85D12_S188	85	Cortex	1C	17.10.2016-2	1	0	0	26.10.2016	10.11.2016	25.11.2016-2	1	D	E	AST3
X85D1_S100	85	Cortex	1C	17.10.2016-2	1	0	0	26.10.2016	10.11.2016	25.11.2016-2	1	D	E	AST2
X85D2_S108	85	Cortex	1C	17.10.2016-2	1	0	0	26.10.2016	10.11.2016	25.11.2016-2	1	D	E	AST3
X85D3_S116	85	Cortex	1C	17.10.2016-2	1	0	0	26.10.2016	10.11.2016	25.11.2016-2	1	D	E	AST2
X85D5_S132	85	Cortex	1C	17.10.2016-2	1	0	0	26.10.2016	10.11.2016	25.11.2016-2	1	D	E	AST2
X85D6_S140	85	Cortex	1C	17.10.2016-2	1	0	0	26.10.2016	10.11.2016	25.11.2016-2	1	D	E	Mural
X85D8_S156	85	Cortex	1C	17.10.2016-2	1	0	0	26.10.2016	10.11.2016	25.11.2016-2	1	D	E	AST3
X85D9_S164	85	Cortex	1C	17.10.2016-2	1	0	0	26.10.2016	10.11.2016	25.11.2016-2	1	D	E	AST1
X85E10_S173	85	Cortex	1C	17.10.2016-2	1	0	0	26.10.2016	10.11.2016	25.11.2016-2	1	D	E	AST2
X85E12_S189	85	Cortex	1C	17.10.2016-2	1	0	0	26.10.2016	10.11.2016	25.11.2016-2	1	D	E	Microglial
X85E5_S133	85	Cortex	1C	17.10.2016-2	1	0	0	26.10.2016	10.11.2016	25.11.2016-2	1	D	E	AST3
X85E6_S141	85	Cortex	1C	17.10.2016-2	1	0	0	26.10.2016	10.11.2016	25.11.2016-2	1	D	E	AST2
X85E7_S149	85	Cortex	1C	17.10.2016-2	1	0	0	26.10.2016	10.11.2016	25.11.2016-2	1	D	E	AST2
X85E8_S157	85	Cortex	1C	17.10.2016-2	1	0	0	26.10.2016	10.11.2016	25.11.2016-2	1	D	E	AST2
X85E9_S165	85	Cortex	1C	17.10.2016-2	1	0	0	26.10.2016	10.11.2016	25.11.2016-2	1	D	E	AST5
X85F10_S174	85	Cortex	1C	17.10.2016-2	1	0	0	26.10.2016	10.11.2016	25.11.2016-2	1	D	E	AST1
X85F11_S182	85	Cortex	1C	17.10.2016-2	1	0	0	26.10.2016	10.11.2016	25.11.2016-2	1	D	E	AST2
X85F1_S102	85	Cortex	1C	17.10.2016-2	1	0	0	26.10.2016	10.11.2016	25.11.2016-2	1	D	E	AST2
X85F2_S110	85	Cortex	1C	17.10.2016-2	1	0	0	26.10.2016	10.11.2016	25.11.2016-2	1	D	E	AST3
X85F4_S126	85	Cortex	1C	17.10.2016-2	1	0	0	26.10.2016	10.11.2016	25.11.2016-2	1	D	E	Mural
X85F5_S134	85	Cortex	1C	17.10.2016-2	1	0	0	26.10.2016	10.11.2016	25.11.2016-2	1	D	E	AST2
X85F6_S142	85	Cortex	1C	17.10.2016-2	1	0	0	26.10.2016	10.11.2016	25.11.2016-2	1	D	E	AST1
X85F8_S158	85	Cortex	1C	17.10.2016-2	1	0	0	26.10.2016	10.11.2016	25.11.2016-2	1	D	E	AST2
X85F9_S166	85	Cortex	1C	17.10.2016-2	1	0	0	26.10.2016	10.11.2016	25.11.2016-2	1	D	E	AST3
X85G10_S175	85	Cortex	1C	17.10.2016-2	1	0	0	26.10.2016	10.11.2016	25.11.2016-2	1	D	E	AST1
X85G1_S103	85	Cortex	1C	17.10.2016-2	1	0	0	26.10.2016	10.11.2016	25.11.2016-2	1	D	E	AST2
X85G2_S111	85	Cortex	1C	17.10.2016-2	1	0	0	26.10.2016	10.11.2016	25.11.2016-2	1	D	E	Mural
X85G3_S119	85	Cortex	1C	17.10.2016-2	1	0	0	26.10.2016	10.11.2016	25.11.2016-2	1	D	E	AST2
X85G4_S127	85	Cortex	1C	17.10.2016-2	1	0	0	26.10.2016	10.11.2016	25.11.2016-2	1	D	E	Mural
X85G5_S135	85	Cortex	1C	17.10.2016-2	1	0	0	26.10.2016	10.11.2016	25.11.2016-2	1	D	E	AST1
X85G6_S143	85	Cortex	1C	17.10.2016-2	1	0	0	26.10.2016	10.11.2016	25.11.2016-2	1	D	E	AST3
X85G8_S159	85	Cortex	1C	17.10.2016-2	1	0	0	26.10.2016	10.11.2016	25.11.2016-2	1	D	E	AST2
X85G9_S167	85	Cortex	1C	17.10.2016-2	1	0	0	26.10.2016	10.11.2016	25.11.2016-2	1	D	E	AST2
X85H10_S176	85	Cortex	1C	17.10.2016-2	1	0	0	26.10.2016	10.11.2016	25.11.2016-2	1	D	E	(none)
X85H11_S184	85	Cortex	1C	17.10.2016-2	1	0	0	26.10.2016	10.11.2016	25.11.2016-2	1	D	E	Mural
X85H1_S104	85	Cortex	1C	17.10.2016-2	1	0	0	26.10.2016	10.11.2016	25.11.2016-2	1	D	E	AST2
X85H3_S120	85	Cortex	1C	17.10.2016-2	1	0	0	26.10.2016	10.11.2016	25.11.2016-2	1	D	E	AST2
X85H4_S128	85	Cortex	1C	17.10.2016-2	1	0	0	26.10.2016	10.11.2016	25.11.2016-2	1	D	E	AST1
X85H5_S136	85	Cortex	1C	17.10.2016-2	1	0	0	26.10.2016	10.11.2016	25.11.2016-2	1	D	E	AST2
X85H7_S152	85	Cortex	1C	17.10.2016-2	1	0	0	26.10.2016	10.11.2016	25.11.2016-2	1	D	E	AST2
X85H9_S168	85	Cortex	1C	17.10.2016-2	1	0	0	26.10.2016	10.11.2016	25.11.2016-2	1	D	E	AST1
X88A10_S361	88	Hippocampus	1H	4.10.2016	2	0	0	7.10.2016	9.11.2016	24.11.2016-5	2	D	D	AST2
X88A11_S369	88	Hippocampus	1H	4.10.2016	2	0	0	7.10.2016	9.11.2016	24.11.2016-5	2	D	D	AST1
X88A1_S289	88	Hippocampus	1H	4.10.2016	2	0	0	7.10.2016	9.11.2016	24.11.2016-5	2	D	D	AST1
X88A4_S313	88	Hippocampus	1H	4.10.2016	2	0	0	7.10.2016	9.11.2016	24.11.2016-5	2	D	D	AST3
X88A6_S329	88	Hippocampus	1H	4.10.2016	2	0	0	7.10.2016	9.11.2016	24.11.2016-5	2	D	D	Mural
X88A7_S337	88	Hippocampus	1H	4.10.2016	2	0	0	7.10.2016	9.11.2016	24.11.2016-5	2	D	D	AST1
X88A9_S353	88	Hippocampus	1H	4.10.2016	2	0	0	7.10.2016	9.11.2016	24.11.2016-5	2	D	D	Oligodendrocytic
X88B11_S370	88	Hippocampus	1H	4.10.2016	2	0	0	7.10.2016	9.11.2016	24.11.2016-5	2	D	D	AST1
X88B1_S290	88	Hippocampus	1H	4.10.2016	2	0	0	7.10.2016	9.11.2016	24.11.2016-5	2	D	D	AST1
X88B5_S322	88	Hippocampus	1H	4.10.2016	2	0	0	7.10.2016	9.11.2016	24.11.2016-5	2	D	D	AST1
X88B8_S346	88	Hippocampus	1H	4.10.2016	2	0	0	7.10.2016	9.11.2016	24.11.2016-5	2	D	D	Mural
X88B9_S354	88	Hippocampus	1H	4.10.2016	2	0	0	7.10.2016	9.11.2016	24.11.2016-5	2	D	D	AST3
X88C10_S363	88	Hippocampus	1H	4.10.2016	2	0	0	7.10.2016	9.11.2016	24.11.2016-5	2	D	D	AST1
X88C12_S379	88	Hippocampus	1H	4.10.2016	2	0	0	7.10.2016	9.11.2016	24.11.2016-5	2	D	D	AST1
X88C2_S299	88	Hippocampus	1H	4.10.2016	2	0	0	7.10.2016	9.11.2016	24.11.2016-5	2	D	D	Endothelial
X88C5_S323	88	Hippocampus	1H	4.10.2016	2	0	0	7.10.2016	9.11.2016	24.11.2016-5	2	D	D	AST1
X88C6_S331	88	Hippocampus	1H	4.10.2016	2	0	0	7.10.2016	9.11.2016	24.11.2016-5	2	D	D	AST1
X88C7_S339	88	Hippocampus	1H	4.10.2016	2	0	0	7.10.2016	9.11.2016	24.11.2016-5	2	D	D	AST1
X88C9_S355	88	Hippocampus	1H	4.10.2016	2	0	0	7.10.2016	9.11.2016	24.11.2016-5	2	D	D	AST3
X88D2_S300	88	Hippocampus	1H	4.10.2016	2	0	0	7.10.2016	9.11.2016	24.11.2016-5	2	D	D	AST1
X88D4_S316	88	Hippocampus	1H	4.10.2016	2	0	0	7.10.2016	9.11.2016	24.11.2016-5	2	D	D	AST3
X88D5_S324	88	Hippocampus	1H	4.10.2016	2	0	0	7.10.2016	9.11.2016	24.11.2016-5	2	D	D	AST1
X88D6_S332	88	Hippocampus	1H	4.10.2016	2	0	0	7.10.2016	9.11.2016	24.11.2016-5	2	D	D	AST1
X88D7_S340	88	Hippocampus	1H	4.10.2016	2	0	0	7.10.2016	9.11.2016	24.11.2016-5	2	D	D	AST1
X88D8_S348	88	Hippocampus	1H	4.10.2016	2	0	0	7.10.2016	9.11.2016	24.11.2016-5	2	D	D	AST1
X88D9_S356	88	Hippocampus	1H	4.10.2016	2	0	0	7.10.2016	9.11.2016	24.11.2016-5	2	D	D	AST1
X88E10_S365	88	Hippocampus	1H	4.10.2016	2	0	0	7.10.2016	9.11.2016	24.11.2016-5	2	D	D	AST1
X88E11_S373	88	Hippocampus	1H	4.10.2016	2	0	0	7.10.2016	9.11.2016	24.11.2016-5	2	D	D	AST1
X88E12_S381	88	Hippocampus	1H	4.10.2016	2	0	0	7.10.2016	9.11.2016	24.11.2016-5	2	D	D	AST1
X88E1_S293	88	Hippocampus	1H	4.10.2016	2	0	0	7.10.2016	9.11.2016	24.11.2016-5	2	D	D	Neuronal
X88E2_S301	88	Hippocampus	1H	4.10.2016	2	0	0	7.10.2016	9.11.2016	24.11.2016-5	2	D	D	AST1
X88E5_S325	88	Hippocampus	1H	4.10.2016	2	0	0	7.10.2016	9.11.2016	24.11.2016-5	2	D	D	Mural
X88E6_S333	88	Hippocampus	1H	4.10.2016	2	0	0	7.10.2016	9.11.2016	24.11.2016-5	2	D	D	Neuronal
X88E7_S341	88	Hippocampus	1H	4.10.2016	2	0	0	7.10.2016	9.11.2016	24.11.2016-5	2	D	D	AST3
X88E8_S349	88	Hippocampus	1H	4.10.2016	2	0	0	7.10.2016	9.11.2016	24.11.2016-5	2	D	D	Mural
X88F10_S366	88	Hippocampus	1H	4.10.2016	2	0	0	7.10.2016	9.11.2016	24.11.2016-5	2	D	D	AST3
X88F11_S374	88	Hippocampus	1H	4.10.2016	2	0	0	7.10.2016	9.11.2016	24.11.2016-5	2	D	D	AST1
X88F1_S294	88	Hippocampus	1H	4.10.2016	2	0	0	7.10.2016	9.11.2016	24.11.2016-5	2	D	D	(none)
X88F3_S310	88	Hippocampus	1H	4.10.2016	2	0	0	7.10.2016	9.11.2016	24.11.2016-5	2	D	D	AST1
X88F6_S334	88	Hippocampus	1H	4.10.2016	2	0	0	7.10.2016	9.11.2016	24.11.2016-5	2	D	D	AST1
X88F7_S342	88	Hippocampus	1H	4.10.2016	2	0	0	7.10.2016	9.11.2016	24.11.2016-5	2	D	D	AST1
X88F8_S350	88	Hippocampus	1H	4.10.2016	2	0	0	7.10.2016	9.11.2016	24.11.2016-5	2	D	D	AST4
X88F9_S358	88	Hippocampus	1H	4.10.2016	2	0	0	7.10.2016	9.11.2016	24.11.2016-5	2	D	D	Mural
X88G10_S367	88	Hippocampus	1H	4.10.2016	2	0	0	7.10.2016	9.11.2016	24.11.2016-5	2	D	D	AST3
X88G1_S295	88	Hippocampus	1H	4.10.2016	2	0	0	7.10.2016	9.11.2016	24.11.2016-5	2	D	D	(none)
X88G2_S303	88	Hippocampus	1H	4.10.2016	2	0	0	7.10.2016	9.11.2016	24.11.2016-5	2	D	D	AST4
X88G3_S311	88	Hippocampus	1H	4.10.2016	2	0	0	7.10.2016	9.11.2016	24.11.2016-5	2	D	D	AST4
X88G5_S327	88	Hippocampus	1H	4.10.2016	2	0	0	7.10.2016	9.11.2016	24.11.2016-5	2	D	D	AST3
X88G6_S335	88	Hippocampus	1H	4.10.2016	2	0	0	7.10.2016	9.11.2016	24.11.2016-5	2	D	D	AST1
X88G7_S343	88	Hippocampus	1H	4.10.2016	2	0	0	7.10.2016	9.11.2016	24.11.2016-5	2	D	D	Neuronal
X88G8_S351	88	Hippocampus	1H	4.10.2016	2	0	0	7.10.2016	9.11.2016	24.11.2016-5	2	D	D	Mural
X88H11_S376	88	Hippocampus	1H	4.10.2016	2	0	0	7.10.2016	9.11.2016	24.11.2016-5	2	D	D	AST1
X88H2_S304	88	Hippocampus	1H	4.10.2016	2	0	0	7.10.2016	9.11.2016	24.11.2016-5	2	D	D	AST1
X88H3_S312	88	Hippocampus	1H	4.10.2016	2	0	0	7.10.2016	9.11.2016	24.11.2016-5	2	D	D	AST1
X88H6_S336	88	Hippocampus	1H	4.10.2016	2	0	0	7.10.2016	9.11.2016	24.11.2016-5	2	D	D	AST1
X88H8_S352	88	Hippocampus	1H	4.10.2016	2	0	0	7.10.2016	9.11.2016	24.11.2016-5	2	D	D	AST3
X88H9_S360	88	Hippocampus	1H	4.10.2016	2	0	0	7.10.2016	9.11.2016	24.11.2016-5	2	D	D	AST1
X95A10_S361	95	Cortex	1C	12.10.2016	2	1	0	25.10.2016	10.11.2016	24.11.2016	1	C	G	Mural
X95A11_S369	95	Cortex	1C	12.10.2016	2	1	0	25.10.2016	10.11.2016	24.11.2016	1	C	G	AST3
X95A1_S289	95	Cortex	1C	12.10.2016	2	1	0	25.10.2016	10.11.2016	24.11.2016	1	C	G	AST1
X95A2_S297	95	Cortex	1C	12.10.2016	2	1	0	25.10.2016	10.11.2016	24.11.2016	1	C	G	AST2
X95A3_S305	95	Cortex	1C	12.10.2016	2	1	0	25.10.2016	10.11.2016	24.11.2016	1	C	G	AST2
X95A4_S313	95	Cortex	1C	12.10.2016	2	1	0	25.10.2016	10.11.2016	24.11.2016	1	C	G	AST2
X95A5_S321	95	Cortex	1C	12.10.2016	2	1	0	25.10.2016	10.11.2016	24.11.2016	1	C	G	AST3
X95A8_S345	95	Cortex	1C	12.10.2016	2	1	0	25.10.2016	10.11.2016	24.11.2016	1	C	G	Mural
X95A9_S353	95	Cortex	1C	12.10.2016	2	1	0	25.10.2016	10.11.2016	24.11.2016	1	C	G	AST2
X95B11_S370	95	Cortex	1C	12.10.2016	2	1	0	25.10.2016	10.11.2016	24.11.2016	1	C	G	AST3
X95B12_S378	95	Cortex	1C	12.10.2016	2	1	0	25.10.2016	10.11.2016	24.11.2016	1	C	G	AST1
X95B1_S290	95	Cortex	1C	12.10.2016	2	1	0	25.10.2016	10.11.2016	24.11.2016	1	C	G	AST2
X95B2_S298	95	Cortex	1C	12.10.2016	2	1	0	25.10.2016	10.11.2016	24.11.2016	1	C	G	AST3
X95B3_S306	95	Cortex	1C	12.10.2016	2	1	0	25.10.2016	10.11.2016	24.11.2016	1	C	G	AST2
X95B4_S314	95	Cortex	1C	12.10.2016	2	1	0	25.10.2016	10.11.2016	24.11.2016	1	C	G	AST3
X95B5_S322	95	Cortex	1C	12.10.2016	2	1	0	25.10.2016	10.11.2016	24.11.2016	1	C	G	AST3
X95B6_S330	95	Cortex	1C	12.10.2016	2	1	0	25.10.2016	10.11.2016	24.11.2016	1	C	G	AST2
X95B7_S338	95	Cortex	1C	12.10.2016	2	1	0	25.10.2016	10.11.2016	24.11.2016	1	C	G	AST3
X95B8_S346	95	Cortex	1C	12.10.2016	2	1	0	25.10.2016	10.11.2016	24.11.2016	1	C	G	AST3
X95C10_S363	95	Cortex	1C	12.10.2016	2	1	0	25.10.2016	10.11.2016	24.11.2016	1	C	G	AST2
X95C1_S291	95	Cortex	1C	12.10.2016	2	1	0	25.10.2016	10.11.2016	24.11.2016	1	C	G	AST3
X95C2_S299	95	Cortex	1C	12.10.2016	2	1	0	25.10.2016	10.11.2016	24.11.2016	1	C	G	AST2
X95C3_S307	95	Cortex	1C	12.10.2016	2	1	0	25.10.2016	10.11.2016	24.11.2016	1	C	G	AST2
X95C4_S315	95	Cortex	1C	12.10.2016	2	1	0	25.10.2016	10.11.2016	24.11.2016	1	C	G	AST1
X95C5_S323	95	Cortex	1C	12.10.2016	2	1	0	25.10.2016	10.11.2016	24.11.2016	1	C	G	AST3
X95C6_S331	95	Cortex	1C	12.10.2016	2	1	0	25.10.2016	10.11.2016	24.11.2016	1	C	G	AST2
X95C7_S339	95	Cortex	1C	12.10.2016	2	1	0	25.10.2016	10.11.2016	24.11.2016	1	C	G	AST2
X95C8_S347	95	Cortex	1C	12.10.2016	2	1	0	25.10.2016	10.11.2016	24.11.2016	1	C	G	Mural
X95D10_S364	95	Cortex	1C	12.10.2016	2	1	0	25.10.2016	10.11.2016	24.11.2016	1	C	G	AST1
X95D11_S372	95	Cortex	1C	12.10.2016	2	1	0	25.10.2016	10.11.2016	24.11.2016	1	C	G	AST3
X95D1_S292	95	Cortex	1C	12.10.2016	2	1	0	25.10.2016	10.11.2016	24.11.2016	1	C	G	AST2
X95D2_S300	95	Cortex	1C	12.10.2016	2	1	0	25.10.2016	10.11.2016	24.11.2016	1	C	G	AST3
X95D3_S308	95	Cortex	1C	12.10.2016	2	1	0	25.10.2016	10.11.2016	24.11.2016	1	C	G	AST2
X95D4_S316	95	Cortex	1C	12.10.2016	2	1	0	25.10.2016	10.11.2016	24.11.2016	1	C	G	AST2
X95D5_S324	95	Cortex	1C	12.10.2016	2	1	0	25.10.2016	10.11.2016	24.11.2016	1	C	G	Microglial
X95D6_S332	95	Cortex	1C	12.10.2016	2	1	0	25.10.2016	10.11.2016	24.11.2016	1	C	G	AST3
X95D7_S340	95	Cortex	1C	12.10.2016	2	1	0	25.10.2016	10.11.2016	24.11.2016	1	C	G	AST3
X95D9_S356	95	Cortex	1C	12.10.2016	2	1	0	25.10.2016	10.11.2016	24.11.2016	1	C	G	AST4
[truncated: 33 more rows]
