# Supplementary material for: Identification of region-specific astrocyte subtypes at single cell resolution
Source: Nat Commun. 2020 Mar 5;11:1220. doi: 10.1038/s41467-019-14198-8 (PMC7058027; doi:10.1038/s41467-019-14198-8)
Supplement: Supplementary file 5 — Supplementary Data 2 [file 41467_2019_14198_MOESM5_ESM.xlsx]

## Sheet: CommonGenes
Batiuk, Martirosyan et al. Supplementary Data 2.
Common gene	% of astrocytes expressing the gene	Average ln-expression
Apoe	100	5.67805
Cst3	100	4.69032
mt-Co1	100	4.64752
mt-Rnr2	100	4.58122
mt-Cytb	100	4.3985
Rn18s-rs5	100	4.33815
Actb	100	3.06579
mt-Rnr1	100	2.67697
Slc1a3	99.9448	4.44009
Sparcl1	99.9448	4.20256
Ckb	99.9448	4.16174
Clu	99.8896	4.86067
Tspan7	99.8896	4.08172
mt-Nd1	99.8896	3.68797
Mt1	99.8896	2.54855
Aldoc	99.8343	4.87462
Atp1b2	99.8343	3.75712
Gm12892	99.8343	0.448451
Slc1a2	99.7791	3.67944
Mt3	99.7791	1.77172
Cpe	99.6687	3.90897
Ntsr2	99.6135	3.39644
Gpr37l1	99.5583	4.20064
Gja1	99.4478	4.09898
Atp1a2	99.4478	3.33672
Prdx6	99.3926	3.62078
Plpp3	99.3926	3.46198
Mfge8	99.2822	4.17983
Gpm6a	99.2822	3.80798
Ndrg2	99.2822	3.2135
S1pr1	99.2269	3.35926
mt-Nd4	99.2269	2.46739
Gapdh	99.1717	2.56959
Malat1	99.0613	4.52593
Cd81	99.0613	3.50634
Ttyh1	98.9509	2.54602
Prnp	98.8404	3.25902
Clasp2	98.73	1.35271
Htra1	98.6748	3.92678
Pla2g7	98.6748	3.28431
Sfxn5	98.5091	2.31313
Mmd2	98.4539	3.16477
Son	98.3987	1.46685
Gm10925	98.3435	0.0988258
Gstm1	98.233	2.98192
Bcan	98.1778	3.31842
Slc6a1	98.1778	3.14692
Itm2b	98.1226	2.9321
mt-Nd5	97.7913	2.48586
Eno1	97.7361	2.52542
Gm13340	97.7361	0.106224
Gm1821	97.5152	0.277471
Ptprz1	97.4047	2.47605
Gstm2-ps1	97.4047	0.273236
Ddx5	96.9078	2.70705
Sox9	96.9078	1.48394
Cd63	96.7421	2.1345
Ptn	96.4108	2.32492
Gstm5	96.2452	2.31575
Gm8797	96.2452	0.13078
Ntrk2	96.1347	2.73419
Slc27a1	96.0795	2.81352
Cxcl14	96.0243	1.74682
Acsl6	95.8586	2.51471
Eno1b	95.8586	0.238066
Gm4735	95.8586	0.157574
Gm13493	95.8034	0.41378
Spry2	95.5826	1.51556
mt-Atp6	95.5273	0.0857824
Cldn10	95.3065	2.38377
Gm10123	95.196	0.10102
Acsl3	95.0856	2.15219
Cd63-ps	95.0856	0.232437
Ubc	94.4782	0.96682
Hepacam	93.926	2.21852
Sdc4	93.8156	2.14988
Hspa8	93.429	2.26085
Serpine2	93.3738	2.49787
Lsamp	93.3738	1.92415
Gm5514	93.3738	0.123249
Atp5b	93.0425	2.50206
Lars2	93.0425	0.277031
Slc25a4	92.9321	2.12145
Grina	92.4351	2.1932
Dclk1	92.3247	1.66604
Gm29216	92.2142	0.0563284
Ntm	92.159	0.674079
Tecr	92.0486	1.96818
Ncam1	91.9934	1.76089
Macf1	91.9382	1.79377
Mt2	91.9382	0.329699
Scd2	91.7173	2.12154
Gm12183	91.6068	0.216299
Fgfr3	91.4412	2.11768
Grm3	91.4412	1.66006
Gm4609	91.1651	0.0376573
Arglu1	91.1099	1.0576
Calm1	91.0547	1.78349
Ncan	90.6681	1.77477
Cadm1	89.8399	1.94417
Ctsb	89.7294	2.22025
Qk	89.6742	1.64979
Gm8566	89.3429	0.0835066
mt-Nd6	89.0668	0.516017
Actg1	89.0116	1.51394
Ctsd	88.5699	1.66893
Pitpnc1	87.9625	1.25947
Hacd3	87.4655	2.12202
Gm21399	87.2998	0.0849882
Gm12715	86.8029	0.195805
Gm28437	86.6924	0.0462101
Gm6180	86.6372	0.0545498
Cspg5	86.4716	1.59472
Tmem59	86.3059	1.94566
Atp5a1	86.085	2.0112
Ednrb	85.6433	2.03266
Csrp1	85.5329	1.606
Fads2	85.2015	1.7029
Gnao1	85.0911	1.43886
Gm2a	85.0359	1.5582
Glns-ps1	84.3181	0.0864132
Glud1	84.0972	1.9293
Srrm2	84.0972	1.04103
mt-Co3	84.042	0.0451643
Pygb	83.7107	2.05287
Syne1	83.7107	1.63407
Rorb	83.6554	1.66408
Atp6v0c	83.3241	0.345387
Gm5552	83.2689	0.0411575
Elovl5	83.2137	1.86945
Lcat	83.1585	2.03051
Cox7c	83.1033	0.414173
Abhd3	82.8824	1.96736
Atp5j	82.8824	0.935428
Gm7901	82.8824	0.305278
Rbm39	82.8272	1.09389
Slc25a5	82.6063	1.54582
Gm3839	82.1645	0.0302014
Gm5559	82.1645	0.0234194
Dtna	82.0541	1.15784
Pnisr	81.9989	1.29132
Lrrc8a	81.9437	1.25171
mt-Atp8	81.6676	0.0200372
Gm7204	81.5572	0.0379305
Phyhipl	81.4467	1.6419
Gm13394	81.4467	0.0318581
Cox6c	81.3915	0.791932
Gm23935	80.7289	0.0632172
Timp4	80.3976	1.77966
Psap	80.0663	1.44842
Slc39a1	79.9558	1.00413
Prrc2c	79.9006	0.690239
Gm15487	79.8454	0.0577531
Hacd2	79.4036	1.43176
Dpysl2	79.1828	1.57536
Gm9347	79.1828	0.0732997
Gm13456	79.0171	0.11652
Uqcr11	78.7962	0.761613
Nkain4	78.6858	1.36864
Ndufa13	78.2993	0.808661
Gm8355	78.2993	0.0309014
Ndufa4	78.2441	0.817466
2007-09-01	78.0232	1.35444
Oaz1-ps	77.8575	0.139566
Laptm4a	77.7471	1.27538
Tst	77.5262	1.50414
Atp5c1	77.471	1.44431
Gm8399	77.471	0.0371241
Saraf	77.1949	1.7102
Srsf5	76.4219	1.26267
AW047730	76.1458	0.762794
Atp5h	75.704	0.846488
Timp3	75.6488	1.50158
Myo6	75.5936	1.33539
Gm6560	75.3727	0.127223
Gabrb1	75.0966	1.40146
Shisa4	75.0966	1.18337
Cox5b	75.0414	0.63073
Rps29	75.0414	0.122303
Aldoart1	74.9862	0.0267871
Uqcrc1	74.8205	1.67111
Selenok	74.7653	1.06258
Gpi1	74.7101	1.42548
Hspa5	74.434	1.61052
Gm12940	74.3236	0.124353
Enho	74.2684	1.19059
Gm12286	74.0475	0.0174731
Serinc1	73.9371	1.63039
RP23-4P23.1	73.8266	1.03741
Gm10076	73.661	0.171301
Bhlhe41	73.5505	1.11326
Kdelr2	73.4953	1.03331
Usmg5	73.4401	0.365378
Gm7964	73.3849	0.267481
Rps27	73.2744	0.344651
Pdia3	73.0536	1.46803
Appl2	72.9431	1.24947
Rgcc	72.8879	1.27247
Ramp1	72.7775	1.30088
Leng8	72.6118	1.01909
Cs	72.5014	1.51583
Igsf11	72.5014	0.46976
Il18	72.3357	1.11006
Mpc1-ps	72.2253	0.235412
Nrcam	72.1701	1.25802
Cox7a2	72.0596	0.638447
Slc48a1	71.9492	1.46302
Mir99ahg	71.894	0.909122
Omg	71.6731	1.56632
Gm13882	71.5075	0.0156107
Abcc5	71.4522	0.565738
Tkt	71.397	1.40613
Gm2546	71.3418	0.0170638
Aplp1	71.1761	1.38108
Aplp2	71.1209	1.43051
Ndufa3	71.0657	0.368794
Cbs	71.0105	1.37281
mt-Co2	71.0105	0.024339
Ndufb9	70.7896	0.97705
Gm1840	70.7344	0.172631
Kif1b	70.6792	0.994169
Atp5k	70.5687	0.218407
Fez1	70.5135	1.47422
Serf2	70.4031	0.280884
Smpdl3a	70.0166	1.59645
Fdft1	69.9613	1.3306
Adk	69.9613	1.26957
Dbx2	69.7405	1.28261
Uqcrh	69.7405	0.722051
Ndufs5	69.6853	0.409712
Gm10293	69.6853	0.0179685
Ndufb10	69.63	0.854209
Slc1a4	69.5748	1.53199
Csdc2	69.2435	1.2376
Lamp2	69.1331	1.35469
Arhgap5	68.857	1.11606
Atp5l	68.857	0.131467
Sirpa	68.8018	1.44469
Ftl1-ps1	68.8018	0.0374452
Serinc3	68.7465	0.741477
Tmed10	68.6361	0.983964
Ftl2-ps	68.4705	0.0707903
Dazap2	68.4152	1.37385
Gm4335	68.36	0.0142836
Dag1	68.2496	1.0361
Cbx3	68.2496	0.174897
Soat1	68.1944	0.96804
Aldh1l1	67.9735	1.3632
Atp5e	67.9183	0.409168
Mat2a	67.8631	1.38202
RP23-269H21.1	67.8631	0.149654
Mdh1	67.8078	1.32258
Luc7l3	67.6974	0.750731
Lgr4	67.4765	1.03126
Reep5	67.3109	1.01231
Hmgcs1	67.2557	1.35235
Mdh2	67.2557	1.22678
Gm4691	67.1452	0.0158347
Atp5f1	67.0348	1.11169
Birc6	67.0348	0.569732
Hadhb	66.8139	1.033
S100b	66.7035	0.804714
Lfng	66.317	0.420815
Cycs	66.2065	0.493973
Clk1	66.1513	1.23412
P4hb	66.0961	1.27418
Sdha	65.9856	1.36602
Gm10250	65.9304	0.0416924
Ngef	65.8752	1.22284
Atp6v0e	65.5439	0.967143
Msi1	65.5439	0.137149
Atp6v0b	65.4887	0.944341
Lxn	65.323	0.99295
Gm6055	65.323	0.0639551
Asah1	65.2678	1.30052
BC002163	65.1022	0.0472168
Ctnnd2	64.9365	0.766526
Fnbp1	64.8261	0.789141
Pttg1ip	64.7708	1.42411
Gm4518	64.7708	0.0138669
Slc2a1	64.7156	1.2707
Gm4654	64.7156	0.0148464
Prodh	64.6052	1.29807
Iqsec1	64.6052	0.225809
Srebf1	64.3291	1.23573
Ppib	64.3291	0.56096
Tmx2	64.2187	1.06696
Fgfr1	64.053	1.01266
Dst	63.9978	0.807641
Pfkm	63.9426	1.1958
Gm28661	63.9426	0.0171967
Gm3534	63.7217	0.011314
Gm17936	63.556	0.0266438
Paip1	63.4456	0.212954
Gm5560	63.4456	0.0406236
mt-Ts1	63.4456	0.00924665
Rnf13	63.3904	1.28116
2610203C20Rik	63.3904	0.435986
Ctsf	63.28	1.22174
Sqle	63.2247	1.26576
Sdhb	63.2247	1.02709
Nr1d1	63.2247	0.821711
Gm14760	63.1695	0.0128344
Gm2451	63.1695	0.010771
Hnrnpl	63.0591	0.150245
Emc3	62.8934	1.13577
Gm13910	62.8934	0.212299
Gm11273	62.7278	0.0329569
Tcf7l2	62.6173	0.593816
Gm6063	62.4517	0.0142732
Cyp2j9	62.3412	1.13536
Rgma	62.286	0.251023
Cdh2	62.2308	0.920669
Nwd1	62.1756	0.899614
Cdkn1b	62.1756	0.318616
Ccdc88a	62.0099	0.855533
Gm6210	61.9547	0.0131175
Gm5855	61.8995	0.0135886
Amt	61.7891	0.668147
Oat	61.7338	1.23123
Pik3ip1	61.7338	0.964803
Dctn4	61.6786	0.72263
Cox7b	61.6786	0.491228
Eci2	61.6234	0.931737
Pon2	61.5682	1.08544
4930402H24Rik	61.513	1.00449
Gm16470	61.3473	0.0125694
Gpld1	61.1817	1.0864
Ttyh3	61.016	0.341176
Tpp1	60.9056	1.13121
Fam171b	60.9056	1.08767
Map2	60.8504	0.633747
Atraid	60.7951	0.957829
Rpn2	60.7399	1.21818
Pou3f3	60.4086	0.522188
Gm10053	60.4086	0.0490169
Gm15920	60.4086	0.0334641
Idh3b	60.2982	1.08326
Cd164	60.2982	1.00856
Gdi1	60.1877	1.07806
Gm9843	60.1877	0.113458
Gbas	60.1325	0.627093
Pfn1	60.1325	0.572832
Suclg1	60.0773	1.05087
Ldha	60.0221	1.19928

## Sheet: AstroSeuratMarkers
Batiuk, Martirosyan et al. Supplementary Data 2.
Marker gene	p-value (Wilcox test)	Average fold enrichment in the astrocyte population of interest vs. the remaining population	Fraction in the population of interest	Fraction in the remaining population	Cluster
Hsd11b1	1.45130043323617e-72	2.67309	0.811	0.532	AST1
Gfap	1.78580375053808e-45	2.35481	0.593	0.277	AST1
Fam213a	7.76439625060032e-30	1.75204	0.758	0.581	AST1
Agt	8.6647225559874e-30	2.17014	0.576	0.35	AST1
Nnat	2.64338114956428e-25	1.72116	0.511	0.278	AST1
Fxyd1	7.68892324320989e-22	1.31925	0.39	0.235	AST1
Mgst1	3.15150838941912e-21	1.65192	0.334	0.156	AST1
Tmem47	3.16144485327318e-20	1.53744	0.802	0.668	AST1
Cd9	8.22148653135992e-20	1.4231	0.561	0.367	AST1
Scrg1	1.21556660814546e-17	1.39159	0.492	0.294	AST1
Tprkb	1.25849256412995e-17	1.6227	0.554	0.378	AST1
Slc14a1	4.87070675179901e-17	1.58918	0.455	0.289	AST1
Pacrg	6.20167473284143e-17	1.4707	0.284	0.127	AST1
Cmtm5	1.68993395582461e-14	1.35965	0.82	0.727	AST1
Cd38	2.39608053880508e-14	1.73191	0.365	0.213	AST1
Scg3	3.85146700243057e-14	1.31017	0.933	0.863	AST1
Id3	5.64155245414369e-14	1.7042	0.546	0.438	AST1
Nrxn1	7.24136666810528e-14	1.43562	0.631	0.492	AST1
mt-Nd2	8.86172571921606e-14	1.42363	0.749	0.665	AST1
B2m	8.67184718488282e-12	1.362	0.371	0.221	AST1
Selenop	5.47320694135024e-11	1.3289	0.927	0.858	AST1
Slc4a4	8.6621259931576e-11	1.41963	0.654	0.522	AST1
Bsg	1.31563857717456e-10	1.34176	0.812	0.757	AST1
Aqp4	1.7206453137581e-10	1.37377	0.877	0.81	AST1
Fbxo2	2.86702922477736e-10	1.32419	0.523	0.417	AST1
Rcn2	3.56198695459453e-10	1.32448	0.826	0.768	AST1
Naaa	9.49437914440598e-10	1.35435	0.693	0.563	AST1
Arl6ip1	2.78493164812709e-09	1.35686	0.641	0.523	AST1
Gpc5	5.27370239412259e-09	1.37962	0.652	0.578	AST1
Prex2	1.58323625990209e-08	1.37975	0.632	0.493	AST1
Tmem50a	4.77065225692307e-07	1.32869	0.446	0.345	AST1
Tmbim6	7.7091811899096e-07	1.30802	0.738	0.666	AST1
Arxes2	1.9692461293889e-05	1.30512	0.54	0.47	AST1
Wscd1	0.000103772093429365	1.32427	0.514	0.437	AST1
Plekhb1	0.000112090644318129	1.34073	0.396	0.318	AST1
Nat8f4	0.00213602035928961	1.36081	0.278	0.211	AST1
Gldc	0.00233328852326055	1.28809	0.292	0.233	AST1
Slc7a10	9.96385367574044e-64	1.65831	0.983	0.847	AST2
F3	3.31759415560901e-57	1.71726	0.983	0.856	AST2
Msmo1	9.7805321806493e-57	1.53971	0.991	0.893	AST2
Kcnk1	6.72977047051692e-53	1.7819	0.918	0.676	AST2
Btbd17	1.11876504497775e-50	1.74141	0.927	0.725	AST2
Pmp22	6.61973246713007e-42	2.08954	0.651	0.35	AST2
Slco1c1	1.2685486177977e-40	1.70018	0.934	0.773	AST2
Igfbp2	3.60615471722829e-40	1.73182	0.745	0.417	AST2
Atp1b1	8.66590060706123e-39	1.86149	0.768	0.526	AST2
Gm26917	1.22954939815204e-38	1.85368	0.482	0.24	AST2
Hmgn3	1.07339092969933e-35	1.75108	0.749	0.521	AST2
Slc38a3	8.16820195997477e-33	1.75601	0.789	0.552	AST2
Sema4b	3.72236638945104e-30	1.46713	0.379	0.223	AST2
Dhcr7	2.48469119227782e-27	1.71053	0.724	0.506	AST2
Mertk	5.67383742613249e-27	1.77026	0.71	0.49	AST2
Sat1	1.23296877645438e-26	1.64965	0.949	0.879	AST2
Eogt	2.69622202282835e-25	1.9855	0.304	0.119	AST2
Gjb6	8.64439710771612e-25	1.3861	0.958	0.857	AST2
Chrdl1	1.43051931674067e-23	2.04561	0.37	0.16	AST2
Gm3764	1.49579994546242e-23	1.39724	0.942	0.834	AST2
Etnppl	1.22852742970036e-21	1.80668	0.328	0.142	AST2
Elmo2	1.88538697138322e-19	1.73972	0.538	0.346	AST2
Mir124-2hg	2.67131448629772e-19	1.55945	0.433	0.239	AST2
Tsc22d3	2.92488786013772e-19	1.71518	0.606	0.447	AST2
Kirrel2	4.003682113493e-19	1.75455	0.433	0.234	AST2
Cd47	2.09945964142213e-17	1.49674	0.682	0.502	AST2
Por	1.02663017759143e-16	1.7298	0.588	0.43	AST2
Paqr7	1.66202171399904e-16	1.34487	0.901	0.766	AST2
Mfsd2a	1.77552432106569e-16	1.55316	0.632	0.445	AST2
Ptchd2	1.05819203244069e-15	1.74181	0.264	0.109	AST2
Dusp6	1.19267910028298e-15	1.69556	0.314	0.165	AST2
Mid1ip1	3.10192837166518e-15	1.33326	0.834	0.725	AST2
Dio2	5.06983430371664e-15	1.56785	0.492	0.325	AST2
Bmp2k	9.66651688294108e-15	1.36603	0.346	0.214	AST2
Hmgcr	3.04203713159286e-14	1.49096	0.628	0.455	AST2
Slc25a18	3.81978833812786e-14	1.41615	0.834	0.723	AST2
Abcb9	5.40715140652579e-14	1.5573	0.473	0.3	AST2
Wls	8.11817647477875e-14	1.6702	0.461	0.289	AST2
Apln	1.26999013720162e-13	1.66983	0.401	0.241	AST2
Insig1	1.63716879083716e-13	1.40666	0.723	0.606	AST2
Srsf2	1.91795293037588e-13	1.38473	0.723	0.585	AST2
Tagln3	3.29928527066735e-13	1.36727	0.756	0.611	AST2
Per3	3.43016777371686e-13	1.48424	0.63	0.468	AST2
Slc3a2	3.69477489109767e-13	1.30173	0.923	0.848	AST2
Hrh1	4.52596974311185e-13	1.71123	0.342	0.193	AST2
Gria2	7.55902415358387e-13	1.41854	0.646	0.505	AST2
AI464131	1.1836376634017e-12	1.44034	0.763	0.616	AST2
Tril	1.6406185030448e-12	1.29952	0.86	0.75	AST2
Agpat5	2.95582592441892e-12	1.38436	0.742	0.58	AST2
Slc25a3	5.05393061517155e-12	1.36924	0.881	0.826	AST2
Slc35e4	5.4825267931671e-12	1.61653	0.377	0.226	AST2
Sod3	9.02054013769892e-12	1.50342	0.412	0.263	AST2
Fam21	1.54122020215935e-11	1.42144	0.48	0.349	AST2
Ank2	2.67382876330625e-11	1.37944	0.747	0.627	AST2
Nat8f1	3.66993039401369e-11	1.37348	0.585	0.436	AST2
Tmc7	6.24678659690023e-11	1.58026	0.29	0.162	AST2
Ccdc141	7.22113594318034e-11	1.5095	0.295	0.194	AST2
Slitrk2	1.36757652149288e-10	1.30343	0.569	0.43	AST2
Znrf3	1.65568906843214e-10	1.45203	0.56	0.423	AST2
Ttc3	1.79946937469577e-10	1.50056	0.452	0.306	AST2
Ralgds	2.26014606894567e-10	1.56277	0.37	0.232	AST2
Tlcd1	2.58289360934464e-10	1.32776	0.775	0.662	AST2
Rsrp1	5.83525999995212e-10	1.30163	0.914	0.861	AST2
Ogt	7.46624209442672e-10	1.38521	0.585	0.434	AST2
Ttyh2	7.52642626926645e-10	1.3567	0.419	0.275	AST2
Ampd2	9.63798220242726e-10	1.57524	0.309	0.185	AST2
Dnajb9	1.83845403230986e-09	1.37779	0.593	0.453	AST2
Abhd14b	2.89479453947006e-09	1.40503	0.366	0.221	AST2
Lrtm2	3.07372541768893e-09	1.50124	0.347	0.221	AST2
Tubb2a	4.46081468331999e-09	1.35126	0.719	0.618	AST2
Pcyt2	4.46388601100438e-09	1.40512	0.616	0.523	AST2
Eva1a	6.68965313108538e-09	1.39082	0.634	0.53	AST2
Pcdh1	9.76695743894844e-09	1.45236	0.29	0.17	AST2
Daam2	1.74743088979075e-08	1.35994	0.347	0.242	AST2
Oaf	1.87345582297537e-08	1.30897	0.726	0.635	AST2
Flcn	2.74487383590694e-08	1.50127	0.33	0.211	AST2
Cyp2j6	4.07071841492238e-08	1.38041	0.372	0.3	AST2
Zscan26	7.25260621096181e-08	1.31658	0.592	0.466	AST2
Fam107a	1.60673437722299e-07	1.30916	0.724	0.623	AST2
Tlr3	6.07765201378695e-07	1.36565	0.469	0.359	AST2
Wfs1	6.29714834118903e-07	1.48043	0.258	0.173	AST2
Slc39a12	6.75065320984927e-07	1.28928	0.836	0.782	AST2
Tm9sf2	6.94949184924808e-07	1.32251	0.705	0.594	AST2
Lgals3bp	6.9853892649736e-07	1.42941	0.339	0.248	AST2
Rnpc3	8.27273152080599e-07	1.32833	0.276	0.183	AST2
Smpd1	1.68402481673473e-06	1.34196	0.625	0.533	AST2
Eif2s3y	1.73896905504196e-06	1.3316	0.513	0.393	AST2
Atp13a4	1.97895246898763e-06	1.40176	0.468	0.353	AST2
Akt2	2.24277234979381e-06	1.36636	0.546	0.46	AST2
Abhd6	2.34959027892952e-06	1.36176	0.433	0.326	AST2
Pygm	2.4152161999815e-06	1.37544	0.447	0.341	AST2
Srsf11	2.69737243718884e-06	1.36962	0.373	0.288	AST2
Prex1	4.19930597676243e-06	1.38068	0.377	0.275	AST2
Fbxo44	7.00694594527373e-06	1.30193	0.489	0.387	AST2
Dhrs7	8.50543789165405e-06	1.31431	0.471	0.375	AST2
Alpl	8.53590102363704e-06	1.38948	0.29	0.191	AST2
Rab31	1.02255364412762e-05	1.3471	0.511	0.45	AST2
Tank	1.28455766864192e-05	1.36983	0.271	0.184	AST2
Chd9	1.41467786674243e-05	1.31247	0.319	0.225	AST2
Spag9	1.43498171859098e-05	1.30283	0.518	0.428	AST2
Mboat2	1.5210898937789e-05	1.42939	0.34	0.25	AST2
Rab34	1.88756987142376e-05	1.31728	0.346	0.248	AST2
Ppp1r3g	2.191396554083e-05	1.31548	0.373	0.278	AST2
St3gal4	3.37947584526767e-05	1.29187	0.482	0.394	AST2
Ezr	3.74143634970342e-05	1.31488	0.578	0.498	AST2
Itga6	3.81481764045036e-05	1.34681	0.26	0.172	AST2
Fam20a	3.93521918576263e-05	1.33291	0.548	0.472	AST2
Smim3	4.72303493544769e-05	1.28601	0.283	0.192	AST2
Pfn2	6.55009657724118e-05	1.31451	0.593	0.524	AST2
Idh3a	6.59048705174081e-05	1.33507	0.414	0.341	AST2
Ccnt2	8.31150716637787e-05	1.30359	0.29	0.204	AST2
Ldlr	8.65535199928026e-05	1.31544	0.358	0.275	AST2
Cdh10	8.95525601028293e-05	1.32967	0.344	0.23	AST2
Xbp1	9.33608231251701e-05	1.32899	0.302	0.23	AST2
Adora2b	0.000118772033664345	1.32605	0.375	0.314	AST2
Ccnl2	0.000122735097846697	1.33515	0.412	0.349	AST2
Atl2	0.0001244447407804	1.28826	0.396	0.317	AST2
Tnik	0.000129781337768979	1.32371	0.349	0.261	AST2
Rapgef3	0.00017990054934811	1.33568	0.333	0.279	AST2
Acss2	0.000180131546758153	1.31119	0.433	0.342	AST2
Egfr	0.000326383585954984	1.36068	0.283	0.209	AST2
Tmem129	0.000364145000484774	1.34153	0.408	0.333	AST2
Ndrg4	0.000531114788912315	1.33431	0.307	0.227	AST2
Plbd2	0.00106439825589739	1.32819	0.366	0.294	AST2
Bcar3	0.00155211094385339	1.29225	0.258	0.185	AST2
Tmem55a	0.0040579993445468	1.28668	0.276	0.221	AST2
Luzp2	6.77317902275674e-44	1.58072	0.928	0.698	AST3
Hes5	1.59931367242042e-36	1.76464	0.68	0.415	AST3
Dhrs3	1.04881454233054e-30	1.44553	0.896	0.66	AST3
Fos	2.63050562904751e-26	2.79314	0.257	0.063	AST3
Adgrg1	2.20824053004861e-25	1.51883	0.896	0.694	AST3
Igfbp2	5.55793103169417e-25	1.48542	0.726	0.451	AST3
Vcam1	1.70005094244305e-21	1.30217	0.796	0.572	AST3
Il33	3.11679032863416e-21	1.57872	0.507	0.264	AST3
Trim9	2.49278031665344e-19	1.38162	0.702	0.484	AST3
Cyr61	1.42668864381548e-18	1.93038	0.426	0.226	AST3
Kcnj16	2.19579861995193e-18	1.52418	0.522	0.296	AST3
Jun	1.01650018420225e-16	1.79118	0.337	0.153	AST3
Tmem176a	2.13055661203745e-16	1.35273	0.557	0.341	AST3
Dusp1	6.06172619064858e-16	2.02492	0.361	0.173	AST3
Sept9	1.68305861328315e-15	1.3126	0.304	0.153	AST3
Pgm2	2.09213459235553e-15	1.35859	0.711	0.498	AST3
Spon1	3.9096713722314e-15	1.6771	0.28	0.116	AST3
Cyp4f15	6.28986400618504e-15	1.32636	0.707	0.51	AST3
Gabrg1	6.44533789651049e-15	1.30392	0.585	0.389	AST3
Car2	2.68962687499445e-14	1.33585	0.896	0.799	AST3
Prelp	9.1345436360499e-14	1.32554	0.637	0.449	AST3
Crot	2.46534253976535e-13	1.34662	0.552	0.353	AST3
Fam20c	4.47122764633558e-13	1.41665	0.32	0.158	AST3
Lgalsl	6.80186104539755e-13	1.32871	0.287	0.161	AST3
Chst10	6.94434279189237e-13	1.34077	0.507	0.319	AST3
Cnp	1.89442643684801e-12	1.30267	0.609	0.426	AST3
Lrtm2	1.74973485735687e-11	1.30222	0.378	0.221	AST3
Slc9a3r1	3.2407293156532e-11	1.30084	0.77	0.612	AST3
Acss1	4.78829494600493e-11	1.38568	0.613	0.446	AST3
Ppp1r3g	2.94350503642827e-09	1.29066	0.417	0.271	AST3
Txndc5	1.18777476590048e-08	1.2917	0.411	0.262	AST3
Irak2	1.22458688290798e-08	1.33619	0.335	0.201	AST3
Pygm	4.49499673575322e-08	1.37624	0.491	0.335	AST3
Stat3	4.58583254493538e-08	1.29742	0.27	0.144	AST3
Dpy19l3	4.92623992865917e-08	1.30274	0.272	0.152	AST3
Etv5	7.54541412547904e-08	1.3005	0.417	0.287	AST3
Frzb	4.56270376567502e-65	6.43886	0.516	0.005	AST4
Dbi	5.45052033573667e-63	2.72752	0.978	0.865	AST4
Cd9	1.58708469865269e-62	4.63652	0.934	0.412	AST4
Notch2	2.93855372510773e-60	3.14503	0.89	0.498	AST4
Ptma	9.48621833203174e-55	2.12585	0.549	0.095	AST4
Slc38a1	6.61164344484645e-52	3.75534	0.451	0.01	AST4
1500015O10Rik	8.25623982104574e-52	2.654	0.385	0.003	AST4
Sparc	1.82346980242271e-50	4.80922	0.934	0.299	AST4
Tmem132b	1.47311176464383e-49	3.94032	0.44	0.008	AST4
Rplp1	2.30623805426646e-49	1.97672	0.484	0.063	AST4
Lpar1	3.50066242184259e-49	3.688	0.352	0.002	AST4
Cyp1b1	3.08377188651948e-48	2.99991	0.33	0.004	AST4
Ass1	3.65868559811291e-46	3.79838	0.758	0.123	AST4
Islr	3.62290416898655e-45	4.49944	0.451	0.011	AST4
Marcksl1	1.17491745080953e-44	2.60739	0.418	0.015	AST4
Ascl1	7.72519757306752e-42	2.45613	0.319	0.013	AST4
Sowaha	7.23561360695283e-41	2.58454	0.308	0.002	AST4
Cacng5	5.81475109613525e-39	3.12852	0.297	0.003	AST4
Rplp0	8.95393041716285e-38	3.02013	0.824	0.349	AST4
Map1b	1.58964907395389e-37	3.34801	0.33	0.005	AST4
Ptgds	3.68336863041369e-36	24.2153	0.418	0.048	AST4
Fabp7	1.05015139685683e-35	3.26985	0.78	0.379	AST4
Tuba1a	2.33198208467015e-35	3.24145	0.967	0.691	AST4
Hmgn2	3.33382688373362e-35	2.7735	0.516	0.128	AST4
Tmem59l	5.05521457998725e-35	3.28321	0.352	0.006	AST4
Emx1	5.3807095262154e-35	2.18563	0.264	0.008	AST4
Maged1	1.41428812708748e-33	3.91346	0.824	0.28	AST4
Rpl13	1.47308319856097e-32	2.0235	0.681	0.222	AST4
Myl9	1.94869774530779e-32	2.39208	0.407	0.028	AST4
Eef1a1	2.46754520191797e-31	2.73028	0.989	0.766	AST4
App	2.19673314489923e-30	3.42175	0.473	0.055	AST4
Trim2	3.99366011007829e-30	3.83273	0.495	0.07	AST4
Thrsp	5.60591392002505e-30	3.26677	0.868	0.595	AST4
Atp1a1	2.05220583023717e-29	2.3757	0.264	0.013	AST4
Hopx	5.03649632529818e-29	1.67528	0.275	0.023	AST4
Hsp90aa1	5.70505280807233e-28	2.90185	0.692	0.256	AST4
Tnc	1.34057499607645e-27	3.12635	0.429	0.062	AST4
Tspan18	2.27395529677788e-27	2.50314	0.286	0.021	AST4
Mfap2	2.33196037994465e-27	2.73283	0.352	0.024	AST4
Vim	9.91152622765885e-27	3.45464	0.516	0.089	AST4
Zbtb20	1.67742835316603e-26	2.67945	0.934	0.558	AST4
Rpl18a	3.63578030053434e-26	1.99152	0.703	0.241	AST4
Tmsb4x	5.77197113630474e-26	2.08363	0.33	0.066	AST4
Hsp90ab1	1.35257872409917e-25	2.54387	0.967	0.587	AST4
Gfap	2.99734040413485e-25	3.61961	0.835	0.369	AST4
Rpl10	4.47078486275366e-25	2.03032	0.538	0.148	AST4
Rps19	4.86638593704957e-24	1.80453	0.451	0.111	AST4
Efnb1	1.1385122301207e-23	2.08192	0.253	0.023	AST4
Rpl4	3.0247860903094e-23	2.65648	0.835	0.462	AST4
Ftl1	3.75824035548952e-23	1.74073	0.67	0.258	AST4
Tuba1b	5.17346195257158e-23	2.3259	0.692	0.296	AST4
Pdcd4	8.42033386151809e-22	1.83608	0.286	0.067	AST4
Emid1	1.90190912830017e-21	2.41214	0.275	0.037	AST4
Rps9	1.91248337433731e-21	1.96602	0.648	0.279	AST4
Cdh4	2.99171472515652e-21	2.74566	0.385	0.084	AST4
E330013P04Rik	3.02490871641483e-21	2.47864	0.297	0.023	AST4
Ctnnbip1	3.90296277576743e-21	2.04067	0.429	0.099	AST4
Gria1	8.0769917390033e-21	2.457	0.253	0.02	AST4
Mif	8.67519883866024e-21	1.83084	0.659	0.252	AST4
Gpm6b	1.06784844838598e-20	1.93517	0.978	0.897	AST4
Gstp1	1.80271274127323e-20	1.78767	0.495	0.16	AST4
Rps24	2.97519428922265e-20	1.62072	0.319	0.068	AST4
S100a10	4.80233690333729e-20	1.95504	0.33	0.049	AST4
Rps18	6.47684309091045e-20	1.76113	0.396	0.103	AST4
Cd82	8.59211006343485e-20	2.36751	0.319	0.051	AST4
Mlc1	2.86272794674176e-19	1.79963	0.978	0.914	AST4
Bex3	3.68704403225425e-19	2.08268	0.473	0.095	AST4
Pgrmc1	9.26141623952209e-19	2.47851	0.593	0.174	AST4
Nfix	9.8952349098582e-19	1.87006	0.33	0.07	AST4
Rps3	9.95333914847614e-19	2.2167	0.703	0.295	AST4
Ywhae	2.05311204536612e-18	1.89876	0.934	0.664	AST4
Tmbim6	2.69864174501828e-18	2.07486	0.923	0.68	AST4
Ptprs	3.63692339921637e-18	2.2868	0.462	0.138	AST4
Marcks	7.08720750470384e-18	2.31018	0.297	0.044	AST4
Rpl9	1.73353410529739e-17	1.73647	0.484	0.141	AST4
Rps23	2.0010083946117e-17	1.48917	0.286	0.049	AST4
Syt11	2.16997762391785e-17	2.00445	0.967	0.73	AST4
Rpl41	2.5621189454268e-17	1.43598	0.297	0.093	AST4
H3f3b	6.32145287527e-17	2.22675	0.857	0.528	AST4
Rps4x	7.970273173718e-17	2.16137	0.659	0.295	AST4
Nedd4	1.04174661905226e-16	2.2341	0.824	0.44	AST4
Rpl14	1.04832067096569e-16	1.77476	0.374	0.118	AST4
Hmgb1	1.36508528664071e-16	1.69692	0.407	0.176	AST4
Fau	1.79250974325919e-16	1.45597	0.286	0.069	AST4
Rps27a	2.10939351535699e-16	1.6694	0.407	0.089	AST4
Ndn	2.30800412038267e-16	2.63805	0.385	0.064	AST4
Ephb1	4.40908168822055e-16	2.63797	0.396	0.08	AST4
Selenom	8.05218381597122e-16	1.56606	0.253	0.06	AST4
Pebp1	1.84933075882279e-15	1.84501	0.681	0.291	AST4
Rpl6	1.99995256877428e-15	1.68603	0.451	0.177	AST4
Rps14	2.34819271264135e-15	1.67558	0.626	0.301	AST4
Mrfap1	2.43145431866907e-15	2.0369	0.659	0.308	AST4
Rnf187	2.83009744385913e-15	2.38494	0.725	0.334	AST4
Rps5	4.31560422084647e-15	2.02616	0.604	0.247	AST4
Stx6	5.42377372249764e-15	2.29687	0.374	0.084	AST4
Nnat	6.17801835300033e-15	2.37194	0.67	0.347	AST4
Rcn3	8.221493104527e-15	1.98502	0.286	0.027	AST4
2310022B05Rik	1.02970605218524e-14	1.78517	0.747	0.448	AST4
Rtn1	2.66681243086714e-14	2.11541	0.385	0.083	AST4
Bmper	3.97762519147324e-14	2.56228	0.264	0.037	AST4
Cnn3	4.25138427082337e-14	2.11281	0.912	0.73	AST4
Mr1	5.94535823938826e-14	2.48332	0.341	0.058	AST4
Sept8	1.13148856082372e-13	2.26684	0.462	0.152	AST4
Tubb5	2.28366479399834e-13	3.11502	0.495	0.194	AST4
Bex2	2.46585807656213e-13	1.89995	0.253	0.037	AST4
Gsta4	3.43931804638081e-13	2.02369	0.473	0.153	AST4
Tmem47	5.98130210377706e-13	1.92748	0.89	0.708	AST4
Rpl34	6.40549470659347e-13	1.49447	0.286	0.101	AST4
Cnpy2	8.59149475966229e-13	1.79871	0.462	0.155	AST4
Rpl18	1.60665579705212e-12	1.54936	0.484	0.176	AST4
Cav2	1.79319015720811e-12	2.27156	0.516	0.176	AST4
Hnrnpa1	1.80857595538354e-12	1.63725	0.264	0.08	AST4
Hmgn1	2.04157630517715e-12	1.8588	0.516	0.205	AST4
Ndufc2	2.11248467902554e-12	1.65238	0.747	0.462	AST4
Ccnd2	2.17360434273641e-12	2.54238	0.407	0.139	AST4
Scrn1	2.25453670531881e-12	2.16525	0.297	0.053	AST4
Rps3a1	4.40071142812759e-12	1.66726	0.374	0.134	AST4
Gm5607	4.82347649815704e-12	1.77605	0.264	0.046	AST4
Dtymk	5.21386920811528e-12	1.66164	0.33	0.115	AST4
Ap2m1	7.10112729440922e-12	1.72091	0.648	0.354	AST4
Pcx	7.15696956702083e-12	2.45392	0.527	0.202	AST4
B2m	7.8980832264124e-12	1.86258	0.571	0.26	AST4
H2-D1	8.45376625069214e-12	2.4358	0.319	0.073	AST4
Rps2	1.19167160514468e-11	1.68	0.527	0.227	AST4
2810459M11Rik	1.30575207160045e-11	2.04423	0.385	0.13	AST4
Ssr3	1.32940054304255e-11	1.91113	0.802	0.477	AST4
Ybx1	2.35451778605392e-11	1.6929	0.516	0.202	AST4
Jun	2.35957962763947e-11	2.9271	0.462	0.186	AST4
Npm1	2.52673402849065e-11	1.94946	0.582	0.253	AST4
Trim35	9.11346761113191e-11	2.40455	0.374	0.109	AST4
Nrn1	1.35187071249607e-10	1.60248	0.297	0.07	AST4
Rpsa	1.72128846100599e-10	1.65687	0.352	0.165	AST4
Zcchc18	2.10423792622562e-10	2.07476	0.56	0.245	AST4
Dcakd	2.46622292220585e-10	1.86857	0.385	0.117	AST4
Set	4.04923743392768e-10	1.85761	0.484	0.216	AST4
Kif21a	7.26848524321794e-10	1.72619	0.297	0.084	AST4
Gaa	7.66824292271088e-10	1.59539	0.791	0.535	AST4
H2afz	9.28944949380002e-10	1.62676	0.275	0.124	AST4
Ncl	1.03431951049773e-09	1.72737	0.396	0.151	AST4
Klhdc8b	1.34966028324292e-09	2.39598	0.352	0.095	AST4
Ywhaq	1.65032963391151e-09	1.70771	0.549	0.278	AST4
Ddr1	2.0989237281283e-09	1.68759	0.385	0.137	AST4
Fos	2.30931860105627e-09	4.93072	0.33	0.101	AST4
Rpl21	2.56930007886412e-09	1.48751	0.396	0.193	AST4
St13	2.90888810266129e-09	1.9404	0.615	0.337	AST4
Slc20a2	3.23784987372078e-09	1.86466	0.549	0.268	AST4
Gas1	3.58786487997715e-09	1.94854	0.593	0.294	AST4
Rpl3	4.22955468509067e-09	1.72453	0.56	0.28	AST4
Cnbp	4.6037993141778e-09	1.59094	0.912	0.678	AST4
Nfia	6.25888959740955e-09	1.49009	0.78	0.498	AST4
Gadd45g	6.6856503532892e-09	1.96925	0.495	0.238	AST4
Slc14a1	6.86348035239736e-09	2.09094	0.637	0.334	AST4
Dars	8.28378730305132e-09	1.98516	0.473	0.206	AST4
Fezf2	1.17053437029423e-08	1.81397	0.363	0.143	AST4
Ptpa	1.47047654549742e-08	1.69995	0.374	0.108	AST4
Pkm	2.37197536754089e-08	1.58221	0.901	0.738	AST4
Scg5	2.44568538243957e-08	1.7173	0.363	0.137	AST4
Dab1	2.86229245541198e-08	1.75234	0.571	0.255	AST4
Ranbp1	3.16885460938681e-08	1.56736	0.418	0.174	AST4
Hspb8	3.34518746700094e-08	2.16995	0.44	0.2	AST4
Park7	3.49042374502315e-08	1.62898	0.593	0.32	AST4
Ppia	3.50722460037983e-08	1.32546	0.923	0.731	AST4
Dhrs1	3.77928575513333e-08	1.84276	0.593	0.299	AST4
Anxa7	4.73456655505326e-08	2.10586	0.264	0.061	AST4
Fam210b	5.17508038349455e-08	1.6484	0.253	0.085	AST4
Prdx2	6.46529167278197e-08	1.59702	0.813	0.52	AST4
Psme1	6.62026916643555e-08	1.69043	0.286	0.091	AST4
Ubb	7.42449469847354e-08	1.32872	0.956	0.858	AST4
Srsf6	7.44133120319545e-08	1.71773	0.374	0.141	AST4
Rpl7	7.61454966604251e-08	1.56913	0.571	0.336	AST4
Ei24	7.86659616338325e-08	1.54088	0.286	0.084	AST4
Eif5a	8.76041810673249e-08	1.6814	0.714	0.479	AST4
Pgpep1	9.63722961449937e-08	1.86527	0.308	0.107	AST4
Ypel3	1.27201837726827e-07	1.47247	0.429	0.166	AST4
Dkk3	1.33463956412431e-07	1.56156	0.725	0.427	AST4
Fkbp9	1.35476960873817e-07	1.78214	0.352	0.14	AST4
Golga7	1.66937068746901e-07	1.72261	0.505	0.244	AST4
Wdr6	1.73998632045101e-07	1.95285	0.286	0.098	AST4
Canx	1.88008947933809e-07	1.88491	0.703	0.478	AST4
Ran	1.90529224332934e-07	1.74485	0.571	0.292	AST4
Gsap	2.16909515110228e-07	1.94363	0.462	0.212	AST4
Hnrnpk	2.36426709294195e-07	1.53	0.901	0.712	AST4
H2afv	2.44496500457838e-07	1.71431	0.505	0.248	AST4
Selenof	2.44747912145635e-07	1.56698	0.802	0.587	AST4
Eef2	2.72380402141025e-07	1.89422	0.571	0.313	AST4
Cdk4	2.79593727634459e-07	2.10033	0.418	0.213	AST4
Btg2	2.91496396178237e-07	2.91468	0.253	0.084	AST4
Ctnna1	3.29214045959535e-07	1.99879	0.451	0.215	AST4
Oaz1	3.30125040484419e-07	1.3896	0.813	0.527	AST4
Scp2	3.35684089000289e-07	1.60578	0.495	0.26	AST4
Padi2	3.38193782383551e-07	1.9189	0.253	0.091	AST4
Atp6v0e2	3.56897329130945e-07	1.63126	0.593	0.32	AST4
Txn1	3.73075323793373e-07	1.44123	0.286	0.093	AST4
Cxxc5	4.19172932040066e-07	1.61604	0.275	0.086	AST4
Calu	4.69264407194093e-07	1.83087	0.527	0.273	AST4
Ndfip1	4.85485519584782e-07	1.48318	0.769	0.494	AST4
Tspan15	4.97574659467242e-07	1.60239	0.681	0.401	AST4
Ptges3	5.23267412212606e-07	1.4817	0.341	0.191	AST4
E130114P18Rik	5.33926603614654e-07	1.57027	0.33	0.149	AST4
Spg20	6.72089887620761e-07	1.7541	0.264	0.086	AST4
Naaa	6.87316805891534e-07	1.6938	0.813	0.599	AST4
Ywhah	8.72361881273001e-07	1.52467	0.297	0.105	AST4
Dstn	8.8086354777293e-07	1.77928	0.462	0.258	AST4
Sf3b2	9.13143477975403e-07	1.41705	0.253	0.178	AST4
Hnrnpr	1.00535709880615e-06	1.69249	0.374	0.149	AST4
Cct6a	1.14474685089302e-06	1.80527	0.516	0.247	AST4
Akr1a1	1.25913477785571e-06	1.75076	0.549	0.329	AST4
Rpl7a	1.40429382254637e-06	1.37071	0.363	0.221	AST4
Matr3	1.46276283940491e-06	1.69456	0.44	0.201	AST4
Nfib	1.48562216203116e-06	1.6503	0.516	0.276	AST4
Eef1b2	1.49662211002665e-06	1.56712	0.374	0.184	AST4
Pantr1	1.60521520991234e-06	1.43902	0.648	0.442	AST4
Ywhaz	1.61295926777193e-06	1.50792	0.549	0.371	AST4
Abhd4	1.64155292922669e-06	1.68495	0.67	0.425	AST4
Hes6	1.96359869366827e-06	1.68832	0.253	0.081	AST4
Nudc	2.0451404164302e-06	1.48687	0.297	0.149	AST4
Gnai2	2.2679894562769e-06	1.5147	0.396	0.187	AST4
2410002F23Rik	2.37827066926845e-06	1.38347	0.297	0.119	AST4
Fam19a5	2.44662513698997e-06	1.76185	0.275	0.088	AST4
Ddah2	2.62386333828035e-06	1.59773	0.352	0.153	AST4
Nt5c3b	2.81364344975826e-06	1.64237	0.374	0.137	AST4
Hspd1	2.87609579726468e-06	1.6395	0.385	0.192	AST4
Rbbp7	3.07372504855638e-06	1.59521	0.505	0.244	AST4
2700060E02Rik	3.13663985442133e-06	1.41058	0.297	0.142	AST4
Pink1	3.29010085448371e-06	1.69551	0.451	0.2	AST4
Ddx39b	3.54107292975616e-06	1.77934	0.429	0.212	AST4
Wdr1	4.45400114639009e-06	1.60297	0.538	0.303	AST4
Npdc1	4.64392365778764e-06	1.65179	0.56	0.31	AST4
Impdh2	4.80126716638859e-06	1.55481	0.275	0.108	AST4
Sh3bgrl	4.80507204678339e-06	1.87647	0.33	0.128	AST4
Med28	5.11622206020757e-06	1.5988	0.33	0.142	AST4
Nap1l1	5.18326692356542e-06	1.58697	0.264	0.093	AST4
Itm2c	5.19539652196325e-06	1.49606	0.912	0.816	AST4
Gsn	5.45231837848646e-06	1.70785	0.33	0.174	AST4
Gnl3l	6.14991180752123e-06	1.5519	0.286	0.113	AST4
Srp14	6.97307928717283e-06	1.58231	0.462	0.226	AST4
Entpd2	7.6920679513959e-06	1.56763	0.769	0.564	AST4
Tceal8	7.91294994754027e-06	1.58014	0.407	0.177	AST4
Rrp1	7.97740867743045e-06	1.56543	0.429	0.202	AST4
Ilf2	8.49964207400741e-06	1.64365	0.33	0.145	AST4
Porcn	8.77449818088685e-06	1.31979	0.297	0.165	AST4
Selenow	9.59168544469933e-06	1.28667	0.593	0.406	AST4
Tubb4b	9.64717381421306e-06	1.82249	0.615	0.435	AST4
Swi5	9.88394317827697e-06	1.44487	0.319	0.138	AST4
Atp6v1f	1.07613394998555e-05	1.42856	0.374	0.214	AST4
Col9a3	1.21207075067492e-05	1.82242	0.308	0.118	AST4
Phgdh	1.21890631943361e-05	1.41172	0.901	0.82	AST4
Naca	1.23074812461258e-05	1.39648	0.451	0.273	AST4
Ahsa1	1.29036340909048e-05	1.66418	0.33	0.126	AST4
Ilf3	1.35966989567849e-05	2.05696	0.407	0.192	AST4
Dnal4	1.37055780370645e-05	1.5192	0.253	0.079	AST4
Hnrnpa2b1	1.37227484547796e-05	1.38565	0.846	0.647	AST4
Rpl8	1.45093952490268e-05	1.5013	0.429	0.272	AST4
Eef1g	1.56770594671248e-05	1.45924	0.44	0.248	AST4
Snx6	1.70859674606371e-05	1.31643	0.308	0.164	AST4
Tmem50a	1.86270157017781e-05	1.58908	0.527	0.374	AST4
Fam174a	1.94741888552465e-05	1.64389	0.275	0.098	AST4
Eef1d	1.9963188865514e-05	1.60996	0.418	0.194	AST4
Srsf3	2.11425954912883e-05	1.54118	0.538	0.303	AST4
Tonsl	2.27242784018041e-05	1.46621	0.549	0.297	AST4
Capzb	2.40776291494264e-05	1.64766	0.527	0.277	AST4
Gabarap	2.51526809744201e-05	1.48444	0.593	0.394	AST4
2310011J03Rik	2.77631439102581e-05	1.44922	0.319	0.142	AST4
Psma5	2.78611523945197e-05	1.37831	0.484	0.246	AST4
Chchd2	2.78984381647393e-05	1.31983	0.758	0.588	AST4
Hsbp1	2.85980794556329e-05	1.39138	0.604	0.371	AST4
Sptssa	2.94880725130855e-05	1.52404	0.33	0.133	AST4
Map3k1	3.04603815372837e-05	1.66871	0.275	0.097	AST4
Tvp23b	3.38116945366292e-05	1.46787	0.308	0.148	AST4
Vcp	3.45594628065745e-05	1.45962	0.582	0.333	AST4
Puf60	3.47898049043975e-05	1.59126	0.516	0.306	AST4
Kif1a	3.61501979752544e-05	1.45413	0.527	0.313	AST4
Ctsl	3.73603678471131e-05	1.44699	0.802	0.57	AST4
Ppa1	3.86569115587865e-05	1.552	0.33	0.14	AST4
Sqstm1	3.98138705631231e-05	1.32545	0.868	0.684	AST4
Cct3	4.27836113971695e-05	1.92017	0.451	0.252	AST4
Itih3	4.51340457935144e-05	1.78174	0.692	0.449	AST4
Usp9x	4.67277577692939e-05	1.54267	0.253	0.087	AST4
Hnrnpf	5.55057295351562e-05	1.36491	0.275	0.135	AST4
Atp6v1b2	5.57937518574747e-05	1.62956	0.429	0.248	AST4
Sec62	5.87778100275016e-05	1.31779	0.264	0.108	AST4
Eif1ax	6.55417856077836e-05	1.51579	0.297	0.148	AST4
Rabac1	6.63936358430728e-05	1.42677	0.681	0.469	AST4
Hsd17b10	6.65995388208436e-05	1.48536	0.352	0.184	AST4
Nono	7.04542027555813e-05	1.57915	0.363	0.184	AST4
Tm7sf3	7.36633117067111e-05	1.47984	0.352	0.173	AST4
Pea15a	7.40076014663551e-05	1.39191	0.791	0.604	AST4
Mapre1	7.48608798476709e-05	1.64474	0.429	0.219	AST4
Mettl26	7.68094834088881e-05	1.34861	0.33	0.155	AST4
Paip2	8.28455004675603e-05	1.54409	0.462	0.274	AST4
Shmt2	8.2901468551791e-05	1.70897	0.253	0.11	AST4
Pdia4	8.36905346237851e-05	1.63692	0.527	0.312	AST4
Emp2	8.78470275147799e-05	1.77574	0.396	0.216	AST4
Poldip3	8.97197509749556e-05	1.59595	0.253	0.083	AST4
Ddah1	9.59094067257767e-05	1.44852	0.846	0.678	AST4
Mapt	0.000102042472702247	1.52774	0.308	0.141	AST4
Galnt16	0.000103496147037048	1.49256	0.264	0.13	AST4
Eif3f	0.00010437741139248	1.46482	0.352	0.194	AST4
Ptpra	0.000119338414271413	1.44776	0.352	0.184	AST4
Tiparp	0.000121971696483758	1.63962	0.451	0.258	AST4
Pdia6	0.000130127505730237	1.44569	0.604	0.396	AST4
Kif3a	0.000130585909003695	1.38988	0.264	0.109	AST4
Faap20	0.000136860792379336	1.41887	0.253	0.091	AST4
Atp6ap1	0.000145776801758957	1.75335	0.571	0.372	AST4
Snrpa	0.000153548128884928	1.36061	0.385	0.192	AST4
Btg1	0.000160567947312165	1.47214	0.429	0.226	AST4
Fkbp4	0.000160606239312442	1.66486	0.484	0.284	AST4
Hspa2	0.000166105319352395	1.46138	0.549	0.337	AST4
Prkar1a	0.000168432111689722	1.48498	0.615	0.461	AST4
Rtn3	0.000172846673402839	1.44946	0.879	0.719	AST4
Cacybp	0.000174040954288466	1.62366	0.297	0.155	AST4
Abhd14a	0.000177692784882654	1.5875	0.297	0.13	AST4
Bcas2	0.000180502194060082	1.42759	0.374	0.172	AST4
Sumo1	0.000184780265076914	1.3965	0.374	0.16	AST4
Aldh2	0.000186715737156262	1.46905	0.516	0.299	AST4
Id4	0.000190176233097359	1.30971	0.484	0.35	AST4
Spcs2	0.000201035005948681	1.61884	0.582	0.404	AST4
Ppp1ca	0.00021384786090762	1.49771	0.571	0.354	AST4
Lamp1	0.000217134541597439	1.3454	0.945	0.839	AST4
Chtop	0.000217405148629757	1.63343	0.385	0.195	AST4
Tsc22d1	0.000225392260265745	1.63665	0.495	0.323	AST4
Eif4g2	0.000240120137494322	1.48409	0.648	0.491	AST4
Rbbp4	0.000242641263702687	1.45523	0.264	0.135	AST4
Arl6ip1	0.000243214050090212	1.37181	0.747	0.556	AST4
Ghitm	0.000253641512682912	1.56427	0.527	0.334	AST4
Rftn2	0.000270174924342146	1.46106	0.505	0.294	AST4
Gcsh	0.000272035354251755	1.5235	0.418	0.226	AST4
Ergic3	0.000283684283882057	1.53933	0.637	0.443	AST4
Rnf10	0.000284507660251858	1.49842	0.286	0.103	AST4
Pcnp	0.000287924560621261	1.43455	0.319	0.176	AST4
Sdcbp	0.000292173453845723	1.54869	0.451	0.295	AST4
Slc35a4	0.000302581348447151	1.51848	0.462	0.245	AST4
Atxn10	0.000312762503885086	1.43036	0.582	0.378	AST4
Vgll4	0.000323475750140109	1.31678	0.253	0.113	AST4
Sar1a	0.00033296115212183	1.58588	0.33	0.16	AST4
Mapre2	0.000337290889848177	1.62914	0.473	0.27	AST4
Rlbp1	0.000346727721634415	1.68129	0.319	0.151	AST4
Smim14	0.000361090006680565	1.45971	0.462	0.241	AST4
Tspan12	0.000384471903991969	1.60792	0.604	0.407	AST4
9530068E07Rik	0.000398892102533635	1.50456	0.297	0.141	AST4
Sae1	0.000410040624112656	1.56047	0.286	0.13	AST4
Sbds	0.000411594333701887	1.44517	0.385	0.216	AST4
Them4	0.000426815438386185	1.41744	0.264	0.151	AST4
Kars	0.000429599024658523	1.73356	0.319	0.147	AST4
Lmcd1	0.000462209175174431	1.37774	0.363	0.217	AST4
Ssna1	0.000466426797893662	1.40812	0.297	0.129	AST4
Ptov1	0.000529707301280652	1.41813	0.44	0.29	AST4
Sumo3	0.000556617033599289	1.55275	0.308	0.152	AST4
G3bp1	0.000559857174518289	1.48964	0.341	0.18	AST4
2210016L21Rik	0.000579358469856171	1.30014	0.275	0.137	AST4
Maf1	0.000590664542515458	1.45748	0.462	0.258	AST4
Pfdn5	0.000640549129151292	1.3133	0.286	0.15	AST4
Ddrgk1	0.000675474286045611	1.29479	0.374	0.196	AST4
Arpc2	0.000677819028325922	1.43829	0.352	0.174	AST4
Lamb2	0.000703225168050135	1.4627	0.253	0.113	AST4
Tmem144	0.000706388293456361	1.43335	0.297	0.137	AST4
Dusp1	0.000736941627123633	2.34038	0.275	0.218	AST4
Bscl2	0.000747295510069778	1.47585	0.33	0.145	AST4
Sirt2	0.000749904189346475	1.35594	0.462	0.34	AST4
Smu1	0.000771385237450529	1.36156	0.308	0.199	AST4
Psmd3	0.000773114206333333	1.66755	0.297	0.144	AST4
Anxa6	0.000794815570382173	1.59117	0.396	0.231	AST4
Cct8	0.000820701757030927	1.60974	0.429	0.259	AST4
Pja1	0.000842303390277368	1.68762	0.286	0.149	AST4
Cdc42se2	0.000873798106737656	1.74107	0.286	0.135	AST4
Slc22a17	0.000898110386631207	1.34735	0.604	0.417	AST4
Fnta	0.000904217699715507	1.56749	0.385	0.222	AST4
Usp22	0.000917806160237425	1.67832	0.319	0.179	AST4
Fbrsl1	0.00102926304632102	1.30855	0.484	0.315	AST4
Arl3	0.00107117679721918	1.34565	0.297	0.139	AST4
Dctn3	0.00116206552960873	1.28946	0.33	0.205	AST4
Nap1l4	0.00117113612655531	1.37998	0.385	0.224	AST4
Lama2	0.00125119023723847	1.38688	0.319	0.178	AST4
B230118H07Rik	0.00129018412628355	1.34219	0.253	0.106	AST4
Gpx1	0.00132725053247006	1.35983	0.264	0.109	AST4
Plin3	0.00136992660979046	1.4812	0.352	0.174	AST4
Vps41	0.00138172492452747	1.58604	0.319	0.149	AST4
Wrb	0.00139383229784761	1.70796	0.286	0.134	AST4
Hsp90b1	0.00141988160454025	1.41623	0.659	0.511	AST4
Rack1	0.00143890909075931	1.46742	0.374	0.184	AST4
Eif4h	0.00144724231677431	1.40949	0.505	0.309	AST4
Kcnj10	0.00153940037169054	1.30466	0.341	0.236	AST4
Rab14	0.00154912247923097	1.49505	0.56	0.365	AST4
Eif3l	0.00156546124280193	1.44509	0.374	0.206	AST4
Sorbs1	0.00161252185440193	1.51179	0.286	0.17	AST4
Rhoa	0.00168792834275731	1.31743	0.538	0.327	AST4
Prelid1	0.00176518886480258	1.3767	0.275	0.135	AST4
Pdlim4	0.00187091802091518	1.40261	0.505	0.32	AST4
Tsn	0.00191200508346158	1.47232	0.297	0.162	AST4
Tspan3	0.00197205904445356	1.2916	0.945	0.876	AST4
Paqr6	0.00197472275904209	1.42297	0.44	0.264	AST4
Map1lc3a	0.00201660298387949	1.35096	0.319	0.182	AST4
Brd8	0.00219069302094797	1.42894	0.297	0.169	AST4
H1f0	0.00221764638240386	1.37854	0.352	0.191	AST4
Uba1	0.00225324070294913	1.58711	0.363	0.202	AST4
Sept2	0.00225628612248205	1.50374	0.604	0.432	AST4
Snrpa1	0.0022757500696582	1.34555	0.275	0.116	AST4
Dync1i2	0.00227956282879963	1.49019	0.264	0.148	AST4
Gltscr2	0.00243613056786925	1.29226	0.253	0.11	AST4
Med25	0.00244778682827581	1.41062	0.418	0.269	AST4
Trap1	0.00250376072229853	1.5792	0.297	0.163	AST4
Pdpn	0.00250851391119393	1.43591	0.571	0.412	AST4
Myl12b	0.00259403918391713	1.34941	0.319	0.172	AST4
Glo1	0.00267237197743054	1.43559	0.396	0.29	AST4
Anapc5	0.00270585777264938	1.5785	0.297	0.138	AST4
Bcl2	0.00270720344699188	1.37187	0.286	0.129	AST4
Sdf4	0.00271564188266722	1.32691	0.352	0.224	AST4
Dbnl	0.00279700759903103	1.28494	0.286	0.162	AST4
Ssr1	0.00292455882555378	1.42178	0.571	0.398	AST4
Otub1	0.00295235707207313	1.28973	0.505	0.335	AST4
Hnrnpc	0.00295524930855729	1.39871	0.374	0.201	AST4
Cirbp	0.00296249268267811	1.30971	0.341	0.19	AST4
Snx1	0.00306025920739145	1.51208	0.319	0.159	AST4
Cox7a2l	0.00306228427258801	1.37555	0.385	0.21	AST4
Dpm2	0.00306811667559902	1.29024	0.253	0.128	AST4
Eif5	0.00316156721103481	1.3435	0.571	0.409	AST4
Zfp706	0.00320578681451617	1.52265	0.462	0.336	AST4
Sri	0.00320902999376633	1.49901	0.33	0.192	AST4
Eif4a2	0.00321580955063364	1.4605	0.703	0.548	AST4
Sh3gl1	0.00331715659894983	1.43694	0.286	0.146	AST4
Bphl	0.00335937286289791	1.49944	0.286	0.141	AST4
Hspa9	0.00382070889957377	1.47002	0.451	0.288	AST4
Adam15	0.00400909886024926	1.43981	0.253	0.133	AST4
Ssb	0.00409605670365775	1.34504	0.374	0.184	AST4
Tbc1d17	0.00434587154081003	1.50221	0.297	0.158	AST4
Cetn3	0.00463953218642982	1.32191	0.253	0.137	AST4
Srsf7	0.00482301298953622	1.44535	0.44	0.3	AST4
Wbp2	0.00492486765791998	1.33341	0.736	0.589	AST4
Naxd	0.00518990819888032	1.3959	0.418	0.247	AST4
Crip2	0.00519179595109355	1.39228	0.747	0.594	AST4
Wdr61	0.0052610828636161	1.37454	0.319	0.168	AST4
Chmp1a	0.00532658916825798	1.36938	0.286	0.152	AST4
Eif3h	0.00535101863337348	1.37674	0.385	0.206	AST4
Mrpl28	0.00545861764132117	1.33898	0.341	0.191	AST4
Fubp1	0.00547765048195473	1.46044	0.33	0.184	AST4
Serbp1	0.00552882925900932	1.34645	0.297	0.181	AST4
Scamp1	0.00554403820195436	1.53735	0.297	0.155	AST4
Snx4	0.00568620638929893	1.63985	0.264	0.122	AST4
Plekhb2	0.00592057851074315	1.29561	0.275	0.138	AST4
Cct5	0.0062333376247879	1.36044	0.407	0.262	AST4
Polr2e	0.00637976380633392	1.39754	0.297	0.168	AST4
Tcf4	0.00655095042487267	1.30441	0.659	0.589	AST4
Micu1	0.00657960808477156	1.46894	0.275	0.14	AST4
Arl2bp	0.00675940501072974	1.38408	0.308	0.18	AST4
Eif3i	0.0072110007398252	1.33794	0.363	0.212	AST4
Rab18	0.00731317118637944	1.44226	0.396	0.266	AST4
Smarcb1	0.00759408211496891	1.36127	0.407	0.263	AST4
Fis1	0.00769227292773521	1.36716	0.451	0.288	AST4
Arf4	0.00806394052799888	1.41211	0.56	0.414	AST4
Echdc2	0.00822814264271757	1.54433	0.308	0.176	AST4
Rpa1	0.00825652440379137	1.33819	0.264	0.156	AST4
Calm2	0.0086636576288265	1.42088	0.484	0.326	AST4
Smc3	0.0087006219968516	1.33576	0.319	0.17	AST4
Rsrc2	0.00887742435820446	1.32273	0.308	0.155	AST4
Dfna5	0.0089559678516262	1.64372	0.418	0.269	AST4
Twf1	0.00898879589549852	1.47201	0.462	0.319	AST4
Spg21	0.00904856463898532	1.32091	0.264	0.127	AST4
Prkcdbp	0.00969051115529701	1.31255	0.451	0.334	AST4
Eif3c	0.0098651456242592	1.36602	0.308	0.202	AST4
Snap47	0.00995977601691523	1.35483	0.385	0.232	AST4
Cox8a	1.1041924121542e-12	2.2263	0.962	0.699	AST5
Fth1	5.49527596753176e-12	2.1883	1	0.933	AST5
Fam107a	3.44039702497817e-10	3.04472	0.885	0.652	AST5
Selenow	7.23057452594853e-10	1.99074	0.885	0.408	AST5
Cfl1	1.83440133986759e-09	1.91021	1	0.824	AST5
Sod1	2.01606015865666e-09	2.14364	1	0.903	AST5
Mpc1	9.84082418516542e-09	1.77558	0.769	0.267	AST5
Chchd10	1.06208806846602e-08	1.98337	0.923	0.64	AST5
S100a1	1.33190404444723e-08	2.06263	0.923	0.601	AST5
Gcsh	4.45794962670271e-07	2.62757	0.615	0.23	AST5
Pgam1	4.80759903289592e-07	1.50642	0.385	0.128	AST5
Snx3	5.26848933477658e-07	2.45857	0.731	0.525	AST5
Gpm6b	8.15821067697047e-07	1.73257	0.846	0.902	AST5
Gnb1	9.29093869771925e-07	2.2934	0.923	0.758	AST5
Ubb	9.72098502383125e-07	1.59554	1	0.861	AST5
Pea15a	1.21124790227735e-06	2.37667	0.923	0.609	AST5
Pink1	1.90281113151151e-06	2.92585	0.615	0.207	AST5
Ndufa12	2.37011553577394e-06	1.74913	0.615	0.286	AST5
Ldhb	2.52290541428782e-06	1.94538	1	0.94	AST5
Cox5a	3.60411706349301e-06	1.65552	0.577	0.215	AST5
1810037I17Rik	3.85385616841334e-06	1.67835	0.5	0.137	AST5
Car2	4.31492980078511e-06	2.03364	0.962	0.821	AST5
Uqcr10	5.28982639349252e-06	1.52759	0.577	0.145	AST5
Chchd2	5.31886816023058e-06	1.97511	0.885	0.593	AST5
Mlf2	6.94017897949043e-06	1.78924	0.769	0.691	AST5
Hist1h2bc	7.76093138159822e-06	1.80969	0.808	0.492	AST5
Ptma	8.0298267091246e-06	1.5698	0.462	0.113	AST5
Ugp2	1.06135697650077e-05	2.23439	0.731	0.604	AST5
Map1lc3a	1.16901921629774e-05	1.97675	0.462	0.185	AST5
Taf13	1.31777413856895e-05	2.35141	0.346	0.152	AST5
Coa3	1.8122929420204e-05	1.64724	0.423	0.155	AST5
Glul	1.9151125972022e-05	1.77056	0.962	0.871	AST5
Psmb5	1.97820528091374e-05	1.8462	0.577	0.176	AST5
Ctnna1	2.08216815494392e-05	1.66734	0.308	0.225	AST5
Ppia	2.51807151777584e-05	1.5253	0.962	0.738	AST5
Gpx4	2.70661700753734e-05	1.65146	0.615	0.397	AST5
Glo1	2.71811281443359e-05	2.32347	0.385	0.294	AST5
Ndufa2	2.76685366754364e-05	1.71974	0.423	0.186	AST5
Skp1a	2.95930742780436e-05	2.28875	0.769	0.429	AST5
Uqcrq	3.094884399449e-05	1.6102	0.5	0.141	AST5
Hdgf	3.09892180669799e-05	1.89849	0.269	0.133	AST5
Oaz1	3.31849841127179e-05	1.67989	0.731	0.539	AST5
Cox6b1	3.80431625537822e-05	1.66601	0.654	0.364	AST5
Rps19	4.53398652603781e-05	1.67283	0.385	0.124	AST5
Rgs20	4.57681417084837e-05	1.72795	0.538	0.353	AST5
Stxbp3	4.89467285675397e-05	2.18341	0.385	0.216	AST5
Calm3	4.95769481510386e-05	1.88458	0.538	0.182	AST5
Aco2	5.26795160482425e-05	1.72012	0.731	0.593	AST5
Ndufb11	5.35739067714352e-05	1.64398	0.615	0.258	AST5
Smox	5.49861603903977e-05	1.81658	0.577	0.427	AST5
Rplp0	5.61956194036986e-05	1.88621	0.731	0.368	AST5
Ahcyl1	5.73084183509706e-05	2.11813	0.654	0.522	AST5
Cox4i1	6.56532258516695e-05	1.61595	0.923	0.843	AST5
Golph3	6.5981108944268e-05	2.2196	0.385	0.162	AST5
Nadk	6.89591748199397e-05	2.79412	0.654	0.325	AST5
Scp2	7.4314733743835e-05	2.00597	0.577	0.268	AST5
Smdt1	7.77500273573558e-05	1.65281	0.615	0.219	AST5
Rbp1	0.000107600269137804	1.88372	0.423	0.124	AST5
4833439L19Rik	0.000112328077180942	2.88484	0.615	0.374	AST5
Idh2	0.000112840762911603	1.81789	0.577	0.501	AST5
Carmil1	0.000115292849888666	1.57186	0.269	0.212	AST5
Pfn2	0.000125895563258304	2.36235	0.731	0.543	AST5
Map1lc3b	0.000132262004348247	2.13964	0.885	0.629	AST5
Sub1	0.000144353475544831	2.31466	0.5	0.323	AST5
Nedd8	0.000166404762249626	1.75199	0.423	0.154	AST5
S100a16	0.000178561451295235	1.8547	0.923	0.724	AST5
Mettl9	0.00017866658883174	2.02262	0.346	0.12	AST5
Tpi1	0.000179248849257996	1.84429	0.885	0.745	AST5
AI413582	0.000216833220311273	1.86176	0.462	0.254	AST5
Anxa5	0.000227286035813271	2.03357	0.731	0.453	AST5
Eif2a	0.000230408009170407	2.32934	0.269	0.067	AST5
Pank3	0.000233147384613641	3.175	0.269	0.055	AST5
Atp5o	0.000233428539460154	1.72042	0.808	0.571	AST5
Hspa9	0.000237694849900544	1.74195	0.423	0.294	AST5
Fam213a	0.000260003859585097	1.93494	0.846	0.643	AST5
Tmem70	0.000277971477058663	2.26177	0.5	0.189	AST5
Zhx3	0.000280869835339835	1.68851	0.308	0.193	AST5
Coq9	0.000304621317305001	2.09311	0.538	0.269	AST5
Dbi	0.000331780376416276	1.73824	0.923	0.869	AST5
Rab10	0.000425480796060729	2.14033	0.577	0.329	AST5
Eif1	0.000443377839232079	1.64463	0.885	0.709	AST5
H1f0	0.000480749246592203	2.0229	0.385	0.197	AST5
Tmbim6	0.000499653522584048	1.42643	0.808	0.691	AST5
Mras	0.000500013341367168	1.82557	0.577	0.43	AST5
Gng5	0.00051644314652918	1.48948	0.462	0.09	AST5
Ift27	0.000527400867843358	1.63181	0.308	0.2	AST5
Rhoa	0.000564872754530427	1.90027	0.654	0.333	AST5
Ywhae	0.000612895975002315	1.89926	0.846	0.675	AST5
Pla2g16	0.000618951482251018	2.59906	0.346	0.195	AST5
Prdx1	0.000667680842781026	1.75669	0.962	0.889	AST5
Api5	0.000739543863728173	2.46922	0.423	0.184	AST5
Atp5d	0.000766879324385323	1.68404	0.615	0.551	AST5
Pdhb	0.000769625480132158	2.26567	0.654	0.375	AST5
Cdc42ep4	0.000778721333232582	2.34822	0.5	0.309	AST5
Pmm1	0.000798159440933154	1.6785	0.923	0.787	AST5
Fabp5	0.000798215759551683	1.69591	0.769	0.534	AST5
Efhd2	0.000812596566318461	1.98043	0.538	0.364	AST5
Gsk3b	0.000826362963721406	2.07049	0.808	0.533	AST5
Gpd2	0.000842874139095646	1.64699	0.346	0.255	AST5
Npepl1	0.000863106375707455	1.96173	0.269	0.127	AST5
Hibadh	0.000965874283033456	2.16877	0.462	0.342	AST5
Rps24	0.000971715254784621	1.45927	0.269	0.078	AST5
Uqcrfs1	0.000989962561128226	1.99102	0.769	0.571	AST5
Cox14	0.0010044763139309	1.65278	0.423	0.221	AST5
Ndufs6	0.00100624346270368	1.42044	0.269	0.118	AST5
Eif4a3	0.0010205694361023	1.99768	0.269	0.2	AST5
Sdcbp	0.00102266823035155	2.6016	0.538	0.299	AST5
Isca1	0.00104360751806016	2.34769	0.346	0.154	AST5
Smarca2	0.00111097287811338	1.80643	0.308	0.144	AST5
Chchd3	0.00112448502838884	1.84035	0.577	0.351	AST5
Mgll	0.00114381184680519	2.01551	0.769	0.631	AST5
Mrpl42	0.00114459267752126	1.70351	0.462	0.19	AST5
Hspb8	0.00115524865675194	1.6774	0.346	0.21	AST5
Sod2	0.0011630835372509	1.59749	0.615	0.44	AST5
Gnl3l	0.00117458829886225	2.27694	0.346	0.118	AST5
Pgk1	0.00121786760558868	1.65807	0.577	0.32	AST5
Id2	0.00125817323656587	1.85928	0.962	0.871	AST5
Tom1l1	0.00133971276982281	1.7555	0.5	0.238	AST5
Cox6a1	0.00136112945509386	1.46506	0.615	0.392	AST5
Rps14	0.00137310318846446	1.43821	0.692	0.311	AST5
Cltb	0.0014155502238727	1.99844	0.423	0.16	AST5
Med21	0.00142073672919998	2.02574	0.385	0.119	AST5
Tmem229a	0.00142539850123619	1.45455	0.462	0.36	AST5
Eef1a1	0.0014440041940601	1.852	0.885	0.776	AST5
Cndp2	0.00148293924891152	2.04441	0.269	0.115	AST5
Deb1	0.00150398845258179	1.5901	0.308	0.092	AST5
Hmgb1	0.00158658353486881	1.72845	0.346	0.185	AST5
Adhfe1	0.00163779864209855	1.32105	0.462	0.371	AST5
Vdac2	0.00166761277968844	2.04394	0.692	0.467	AST5
Baalc	0.00166798973839679	1.41936	0.269	0.049	AST5
Arf4	0.00169732846852331	2.18231	0.538	0.42	AST5
Arpc2	0.00173998101166031	1.45046	0.346	0.181	AST5
Ftl1	0.00175864310316123	1.43758	0.654	0.273	AST5
Trp53inp2	0.00179599621948142	2.42085	0.269	0.119	AST5
Fads1	0.00189943692823677	2.32496	0.731	0.543	AST5
Dstn	0.00195641323830758	2.25438	0.423	0.266	AST5
Rida	0.00196046111489754	2.05358	0.577	0.316	AST5
Tmem134	0.00204745996016464	1.7411	0.308	0.108	AST5
Tuba1b	0.00210555816019103	1.30614	0.423	0.314	AST5
Ndufs2	0.00218434791922421	1.58666	0.615	0.401	AST5
Fam181b	0.00226965431120611	1.49821	0.462	0.218	AST5
Hsp90aa1	0.00245042259364911	1.74712	0.538	0.275	AST5
Acox1	0.00256769865349557	2.38509	0.577	0.325	AST5
Ppp2r2b	0.00263807327467627	2.12471	0.538	0.243	AST5
Cryab	0.00271145396956997	1.71199	0.538	0.258	AST5
Tsc22d4	0.00274806508563415	1.6081	0.923	0.838	AST5
Bnip3l	0.00291448143009244	1.86153	0.423	0.138	AST5
Ybx1	0.00301851267272182	1.60728	0.385	0.216	AST5
Psmb1	0.00306950646580812	1.45373	0.346	0.399	AST5
Nudt19	0.00333027725941419	1.8893	0.385	0.239	AST5
Rpl34	0.00337472934111701	1.46055	0.308	0.108	AST5
Plekho2	0.00352273916813599	1.38422	0.385	0.221	AST5
Oxct1	0.00353205983579853	1.7219	0.462	0.383	AST5
Dda1	0.00359414707363324	1.61572	0.308	0.199	AST5
Mpv17	0.00359453227173906	2.01435	0.346	0.263	AST5
Eif1b	0.00362575238889822	1.82012	0.5	0.306	AST5
Arl2bp	0.00368821004357281	2.23443	0.385	0.183	AST5
Chmp2a	0.00379196330168773	1.72419	0.308	0.24	AST5
Ivd	0.00386667095415777	1.68497	0.538	0.392	AST5
Rab1b	0.00387747165687806	1.93725	0.577	0.289	AST5
Clta	0.00393213828637414	1.64822	0.423	0.22	AST5
Lrrc58	0.00393550642196048	2.1651	0.769	0.514	AST5
Hsbp1	0.00396015891198698	1.76912	0.654	0.379	AST5
2010107E04Rik	0.00398964132639773	1.41128	0.385	0.171	AST5
Rps3a1	0.00399078133510298	1.57926	0.346	0.143	AST5
Apoo	0.00421715891421966	1.43063	0.269	0.087	AST5
Ak1	0.00431604700685408	2.00749	0.423	0.258	AST5
Vti1b	0.00467495368630552	1.93051	0.385	0.157	AST5
Pdk2	0.00469732449994684	1.85925	0.615	0.541	AST5
Chst2	0.00470599625189994	2.24466	0.538	0.48	AST5
Tpmt	0.00478849475075591	1.55886	0.269	0.129	AST5
Plekhb1	0.00502043513082897	2.32095	0.538	0.344	AST5
Dnaja2	0.00502935985151168	1.63235	0.308	0.191	AST5
Uqcc1	0.00517961175700081	1.84326	0.308	0.128	AST5
Pdha1	0.00518283962200603	2.32322	0.538	0.347	AST5
Gabarap	0.00531603927888163	1.48562	0.5	0.403	AST5
Acsbg1	0.00536653109923804	1.63996	1	0.935	AST5
Clpp	0.00541318600382249	1.85327	0.462	0.247	AST5
Aldoa	0.00554420735290215	1.57461	1	0.95	AST5
Pgm2	0.00561399985996107	1.68955	0.654	0.551	AST5
Prdx5	0.00575441273462289	1.59501	0.615	0.285	AST5
Lix1	0.0057995306144674	2.08065	0.615	0.455	AST5
Rrn3	0.00580105587641352	1.91018	0.269	0.113	AST5
Tceb1	0.00581800773923182	1.90247	0.269	0.096	AST5
Sh3glb1	0.00627674615307873	1.92735	0.462	0.175	AST5
Ggps1	0.0065807229878417	1.85165	0.269	0.091	AST5
Mpv17l	0.0068461492829776	1.99645	0.346	0.129	AST5
Mro	0.006905956760975	1.93783	0.385	0.173	AST5
Abhd4	0.00713195940494115	2.24217	0.615	0.435	AST5
Pdcd10	0.00722984793625077	1.45402	0.308	0.148	AST5
Ndufv2	0.00733245452045721	1.71761	0.731	0.475	AST5
Pebp1	0.00745245112707782	1.57725	0.692	0.305	AST5
Zfp706	0.00750224668816272	1.75074	0.462	0.341	AST5
Dhrs1	0.00756377179642765	1.61427	0.462	0.312	AST5
Arpc1a	0.00764181750437214	1.59242	0.346	0.191	AST5
Asrgl1	0.00771656203716803	1.60451	0.808	0.683	AST5
Mrps7	0.00780147386465239	1.93475	0.385	0.166	AST5
Abi2	0.0078390855408639	2.23159	0.308	0.098	AST5
Aip	0.00790995607316092	1.52619	0.269	0.096	AST5
Psmb6	0.00791473584788705	1.69816	0.5	0.425	AST5
Rps3	0.00793764111503247	1.51477	0.615	0.311	AST5
Mif	0.00818693299170847	1.5184	0.538	0.269	AST5
Slc35a4	0.00838717993255361	2.02902	0.423	0.254	AST5
Dnaja1	0.00841914889998118	1.76839	0.385	0.21	AST5
Slc25a1	0.00848190843444733	1.73215	0.269	0.184	AST5
Fermt2	0.00852381282612211	1.58795	0.731	0.615	AST5
Cript	0.0085804672893154	2.01934	0.308	0.154	AST5
Mapre2	0.00861124222323006	1.67873	0.5	0.277	AST5
Crk	0.00879221297960154	2.51833	0.308	0.094	AST5
Atp5g3	0.00881830082136239	1.64712	0.346	0.184	AST5
Rplp1	0.00889217212390411	1.33171	0.308	0.081	AST5
Dynlrb1	0.00898996396681257	1.57946	0.462	0.227	AST5
Bpgm	0.00935359001456415	1.83847	0.269	0.146	AST5
Ccdc53	0.00936357311865762	1.59786	0.308	0.105	AST5
Aldh1a1	0.00963986010636649	1.94691	0.308	0.157	AST5
Cystm1	0.00968482156779488	1.6694	0.615	0.408	AST5
Myl6	0.00987859186311482	1.34283	0.269	0.146	AST5
