# Supplementary material for: Identification of region-specific astrocyte subtypes at single cell resolution
Source: Nat Commun. 2020 Mar 5;11:1220. doi: 10.1038/s41467-019-14198-8 (PMC7058027; doi:10.1038/s41467-019-14198-8)
Supplement: Supplementary file 7 — Supplementary Data 4 [file 41467_2019_14198_MOESM7_ESM.xlsx]

## Sheet: Subtypes- Gene enrichment DAVID
Batiuk, Martirosyan et al. Supplementary Data 4.
Subtype enriched genes analyzed by DAVID
Astrocyte subtype	Category	Term	Number of subtype specific-genes associated with the term	% coverage of each term by subtype-specific genes	p-value (EASE score)	Genes	Total number of genes associated to the database term	Bonferroni	Benjamini	FDR
AST1	GOTERM_CC_DIRECT	GO:0016021~integral component of membrane	23	62.1622	5.63758e-06	ENSMUSG00000024411, ENSMUSG00000030701, ENSMUSG00000067786, ENSMUSG00000029084, ENSMUSG00000030342, ENSMUSG00000021792, ENSMUSG00000030654, ENSMUSG00000016194, ENSMUSG00000064345, ENSMUSG00000023010, ENSMUSG00000068299, ENSMUSG00000023175, ENSMUSG00000040759, ENSMUSG00000008540, ENSMUSG00000059336, ENSMUSG00000028822, ENSMUSG00000036570, ENSMUSG00000048960, ENSMUSG00000025666, ENSMUSG00000024109,…	37	0.000524159	0.000524159	0.00617156
	GOTERM_CC_DIRECT	GO:0005887~integral component of plasma membrane	7	18.9189	0.00126844	ENSMUSG00000024411, ENSMUSG00000059336, ENSMUSG00000030342, ENSMUSG00000036570, ENSMUSG00000022112, ENSMUSG00000060961, ENSMUSG00000023175	37	0.111339	0.0573121	1.3799
AST2	GOTERM_BP_DIRECT	GO:0008202~steroid metabolic process	6	4.83871	0.000371173	ENSMUSG00000041544, ENSMUSG00000058454, ENSMUSG00000045294, ENSMUSG00000032193, ENSMUSG00000031604, ENSMUSG00000021670	113	0.275474	0.148809	0.574308
	GOTERM_BP_DIRECT	GO:0006629~lipid metabolic process	12	9.67742	0.000736442	ENSMUSG00000041544, ENSMUSG00000058454, ENSMUSG00000045294, ENSMUSG00000029598, ENSMUSG00000032193, ENSMUSG00000025137, ENSMUSG00000020484, ENSMUSG00000031467, ENSMUSG00000031604, ENSMUSG00000021670, ENSMUSG00000020646, ENSMUSG00000008035	113	0.472427	0.19197	1.13647
AST3	GOTERM_BP_DIRECT	GO:0007568~aging	6	16.6667	3.0507e-05	ENSMUSG00000039323, ENSMUSG00000052684, ENSMUSG00000021250, ENSMUSG00000027962, ENSMUSG00000004040, ENSMUSG00000006782	33	0.0125507	0.00629515	0.0427558
	GOTERM_BP_DIRECT	GO:0032870~cellular response to hormone stimulus	5	13.8889	6.44597e-07	ENSMUSG00000039323, ENSMUSG00000052684, ENSMUSG00000021250, ENSMUSG00000024190, ENSMUSG00000004040	33	0.000266828	0.000266828	0.000903585
	GOTERM_BP_DIRECT	GO:1902895~positive regulation of pri-miRNA transcription from RNA polymerase II promoter	3	8.33333	0.00100292	ENSMUSG00000052684, ENSMUSG00000021250, ENSMUSG00000004040	33	0.339936	0.0986438	1.39675
	BIOCARTA	m_egfPathway:EGF Signaling Pathway	3	8.33333	0.015612	ENSMUSG00000052684, ENSMUSG00000021250, ENSMUSG00000004040	7	0.558788	0.184992	14.1765
	BIOCARTA	m_metPathway:Signaling of Hepatocyte Growth Factor Receptor	3	8.33333	0.0190148	ENSMUSG00000052684, ENSMUSG00000021250, ENSMUSG00000004040	7	0.631492	0.180989	17.0158
	GOTERM_BP_DIRECT	GO:0051591~response to cAMP	4	11.1111	7.91583e-05	ENSMUSG00000052684, ENSMUSG00000021250, ENSMUSG00000024190, ENSMUSG00000032648	33	0.0322416	0.0108648	0.110906
	GOTERM_CC_DIRECT	GO:0005902~microvillus	4	11.1111	0.000325303	ENSMUSG00000027962, ENSMUSG00000027562, ENSMUSG00000006782, ENSMUSG00000020733	35	0.0275927	0.0275927	0.350226
	GOTERM_CC_DIRECT	GO:0005615~extracellular space	8	22.2222	0.000700885	ENSMUSG00000039323, ENSMUSG00000038156, ENSMUSG00000025854, ENSMUSG00000027962, ENSMUSG00000027562, ENSMUSG00000006782, ENSMUSG00000041577, ENSMUSG00000024810	35	0.0585153	0.0296987	0.753199
	GOTERM_CC_DIRECT	GO:0005576~extracellular region	8	22.2222	0.000787542	ENSMUSG00000039323, ENSMUSG00000063297, ENSMUSG00000028195, ENSMUSG00000038156, ENSMUSG00000025854, ENSMUSG00000031785, ENSMUSG00000041577, ENSMUSG00000024810	35	0.0655109	0.022332	0.845967
AST4	GOTERM_BP_DIRECT	GO:0006412~translation	48	10.4803	4.46356e-14	ENSMUSG00000028798, ENSMUSG00000062647, ENSMUSG00000032399, ENSMUSG00000025967, ENSMUSG00000037742, ENSMUSG00000030738, ENSMUSG00000006333, ENSMUSG00000047215, ENSMUSG00000029614, ENSMUSG00000060036, ENSMUSG00000000740, ENSMUSG00000025794, ENSMUSG00000067194, ENSMUSG00000055762, ENSMUSG00000022312, ENSMUSG00000005610, ENSMUSG00000022884, ENSMUSG00000020372, ENSMUSG00000043716, ENSMUSG00000031948,…	418	9.58673e-11	9.58673e-11	7.73714e-11
	GOTERM_MF_DIRECT	GO:0098641~cadherin binding involved in cell-cell adhesion	35	7.64192	1.06235e-09	ENSMUSG00000026276, ENSMUSG00000062647, ENSMUSG00000032294, ENSMUSG00000021037, ENSMUSG00000022451, ENSMUSG00000028249, ENSMUSG00000029614, ENSMUSG00000029430, ENSMUSG00000028964, ENSMUSG00000020476, ENSMUSG00000025794, ENSMUSG00000003200, ENSMUSG00000020849, ENSMUSG00000055762, ENSMUSG00000037815, ENSMUSG00000036371, ENSMUSG00000005610, ENSMUSG00000020372, ENSMUSG00000025613, ENSMUSG00000028745,…	405	6.69279e-07	3.34639e-07	1.57948e-06
	GOTERM_BP_DIRECT	GO:0001731~formation of translation preinitiation complex	8	1.74672	5.89827e-05	ENSMUSG00000028798, ENSMUSG00000031029, ENSMUSG00000030738, ENSMUSG00000033047, ENSMUSG00000021282, ENSMUSG00000040731, ENSMUSG00000022312, ENSMUSG00000044533	418	0.119001	0.017937	0.102206
	GOTERM_MF_DIRECT	GO:0016597~amino acid binding	5	1.0917	0.00471379	ENSMUSG00000028194, ENSMUSG00000007039, ENSMUSG00000031948, ENSMUSG00000076441, ENSMUSG00000025403	405	0.94904	0.138289	6.78388
	KEGG_PATHWAY	mmu05323:Rheumatoid arthritis	7	1.52838	0.00393329	ENSMUSG00000052684, ENSMUSG00000019087, ENSMUSG00000021250, ENSMUSG00000006273, ENSMUSG00000039347, ENSMUSG00000021477, ENSMUSG00000004285	225	0.574805	0.192491	4.88241
	GOTERM_CC_DIRECT	GO:0019013~viral nucleocapsid	5	1.0917	0.0104503	ENSMUSG00000030512, ENSMUSG00000004980, ENSMUSG00000021546, ENSMUSG00000046434, ENSMUSG00000066037	444	0.994187	0.133236	14.0024
	GOTERM_CC_DIRECT	GO:0070062~extracellular exosome	171	37.3362	4.28607e-28	ENSMUSG00000071866, ENSMUSG00000062647, ENSMUSG00000013236, ENSMUSG00000032399, ENSMUSG00000028249, ENSMUSG00000029430, ENSMUSG00000020476, ENSMUSG00000040234, ENSMUSG00000025794, ENSMUSG00000061315, ENSMUSG00000033307, ENSMUSG00000020372, ENSMUSG00000025403, ENSMUSG00000025613, ENSMUSG00000022841, ENSMUSG00000020265, ENSMUSG00000036438, ENSMUSG00000020571, ENSMUSG00000000743, ENSMUSG00000047945,…	444	2.10017e-25	2.10017e-25	6.15458e-25
	GOTERM_MF_DIRECT	GO:0044822~poly(A) RNA binding	106	23.1441	1.72e-17	ENSMUSG00000062647, ENSMUSG00000071866, ENSMUSG00000032399, ENSMUSG00000030738, ENSMUSG00000029614, ENSMUSG00000029430, ENSMUSG00000031311, ENSMUSG00000025794, ENSMUSG00000000740, ENSMUSG00000067194, ENSMUSG00000037815, ENSMUSG00000025823, ENSMUSG00000020372, ENSMUSG00000041560, ENSMUSG00000001017, ENSMUSG00000001016, ENSMUSG00000025290, ENSMUSG00000029422, ENSMUSG00000002524, ENSMUSG00000030744,…	405	1.08e-14	1.08e-14	2.56e-14
	GOTERM_CC_DIRECT	GO:0043209~myelin sheath	30	6.55022	5.57e-11	ENSMUSG00000026276, ENSMUSG00000071866, ENSMUSG00000032294, ENSMUSG00000037742, ENSMUSG00000020932, ENSMUSG00000032959, ENSMUSG00000023004, ENSMUSG00000033307, ENSMUSG00000019505, ENSMUSG00000006273, ENSMUSG00000076441, ENSMUSG00000025980, ENSMUSG00000033161, ENSMUSG00000072235, ENSMUSG00000053398, ENSMUSG00000005161, ENSMUSG00000020460, ENSMUSG00000024359, ENSMUSG00000022234, ENSMUSG00000015149,…	444	2.73e-08	6.83e-09	8e-08
	GOTERM_CC_DIRECT	GO:0005737~cytoplasm	266	58.0786	8.79e-11	ENSMUSG00000071866, ENSMUSG00000062647, ENSMUSG00000032399, ENSMUSG00000025794, ENSMUSG00000022505, ENSMUSG00000030647, ENSMUSG00000037815, ENSMUSG00000037058, ENSMUSG00000025613, ENSMUSG00000036438, ENSMUSG00000020265, ENSMUSG00000001016, ENSMUSG00000047945, ENSMUSG00000035805, ENSMUSG00000001525, ENSMUSG00000031246, ENSMUSG00000024608, ENSMUSG00000024359, ENSMUSG00000041571, ENSMUSG00000059325,…	444	4.31e-08	8.61e-09	1.26e-07
	GOTERM_CC_DIRECT	GO:0005925~focal adhesion	42	9.17031	1.31e-10	ENSMUSG00000071866, ENSMUSG00000062647, ENSMUSG00000022451, ENSMUSG00000032399, ENSMUSG00000028249, ENSMUSG00000006333, ENSMUSG00000047215, ENSMUSG00000029614, ENSMUSG00000028364, ENSMUSG00000060036, ENSMUSG00000018340, ENSMUSG00000020849, ENSMUSG00000037815, ENSMUSG00000043716, ENSMUSG00000000058, ENSMUSG00000067274, ENSMUSG00000028081, ENSMUSG00000069662, ENSMUSG00000057113, ENSMUSG00000022285,…	444	6.4e-08	1.07e-08	1.87e-07
	GOTERM_CC_DIRECT	GO:0015935~small ribosomal subunit	13	2.83843	1.51e-10	ENSMUSG00000006333, ENSMUSG00000008668, ENSMUSG00000030744, ENSMUSG00000020460, ENSMUSG00000038274, ENSMUSG00000032518, ENSMUSG00000020372, ENSMUSG00000044533, ENSMUSG00000012848, ENSMUSG00000031320, ENSMUSG00000025290, ENSMUSG00000057113, ENSMUSG00000049517	444	7.41e-08	1.06e-08	2.17e-07
	GOTERM_CC_DIRECT	GO:0005829~cytosol	103	22.4891	4.37e-09	ENSMUSG00000071866, ENSMUSG00000005656, ENSMUSG00000028249, ENSMUSG00000033585, ENSMUSG00000020476, ENSMUSG00000028988, ENSMUSG00000031505, ENSMUSG00000022505, ENSMUSG00000049775, ENSMUSG00000037815, ENSMUSG00000020372, ENSMUSG00000025613, ENSMUSG00000036438, ENSMUSG00000031447, ENSMUSG00000001525, ENSMUSG00000006728, ENSMUSG00000030744, ENSMUSG00000018965, ENSMUSG00000052833, ENSMUSG00000015149,…	444	2.14e-06	2.38e-07	6.27e-06
	GOTERM_BP_DIRECT	GO:0006457~protein folding	22	4.80349	1.22e-08	ENSMUSG00000071866, ENSMUSG00000021037, ENSMUSG00000001525, ENSMUSG00000030357, ENSMUSG00000028367, ENSMUSG00000028851, ENSMUSG00000023004, ENSMUSG00000025823, ENSMUSG00000029781, ENSMUSG00000005981, ENSMUSG00000024359, ENSMUSG00000023944, ENSMUSG00000001289, ENSMUSG00000022234, ENSMUSG00000022403, ENSMUSG00000020368, ENSMUSG00000025613, ENSMUSG00000020571, ENSMUSG00000001416, ENSMUSG00000021270,…	418	2.61e-05	1.31e-05	2.11e-05
	GOTERM_CC_DIRECT	GO:0044297~cell body	17	3.71179	5.66e-08	ENSMUSG00000019874, ENSMUSG00000001525, ENSMUSG00000028964, ENSMUSG00000020932, ENSMUSG00000026728, ENSMUSG00000032562, ENSMUSG00000039194, ENSMUSG00000020372, ENSMUSG00000015085, ENSMUSG00000018411, ENSMUSG00000022234, ENSMUSG00000025613, ENSMUSG00000018567, ENSMUSG00000001416, ENSMUSG00000028756, ENSMUSG00000014226, ENSMUSG00000068923	444	2.77e-05	2.31e-06	8.12e-05
	GOTERM_MF_DIRECT	GO:0051082~unfolded protein binding	16	3.49345	9.74e-08	ENSMUSG00000028851, ENSMUSG00000005981, ENSMUSG00000024359, ENSMUSG00000023944, ENSMUSG00000001289, ENSMUSG00000022234, ENSMUSG00000022403, ENSMUSG00000071072, ENSMUSG00000020368, ENSMUSG00000025613, ENSMUSG00000059970, ENSMUSG00000001416, ENSMUSG00000021270, ENSMUSG00000020048, ENSMUSG00000057113, ENSMUSG00000023236	405	6.14e-05	1.53e-05	0.000145
	GOTERM_CC_DIRECT	GO:0031012~extracellular matrix	24	5.24017	1.28e-07	ENSMUSG00000032294, ENSMUSG00000001525, ENSMUSG00000047215, ENSMUSG00000028364, ENSMUSG00000029430, ENSMUSG00000026728, ENSMUSG00000008668, ENSMUSG00000021546, ENSMUSG00000024608, ENSMUSG00000030744, ENSMUSG00000024359, ENSMUSG00000006356, ENSMUSG00000032518, ENSMUSG00000052911, ENSMUSG00000012848, ENSMUSG00000020368, ENSMUSG00000057604, ENSMUSG00000021270, ENSMUSG00000020048, ENSMUSG00000040952,…	444	6.27e-05	4.82e-06	0.000184
	GOTERM_MF_DIRECT	GO:0005515~protein binding	165	36.0262	1.19e-06	ENSMUSG00000071866, ENSMUSG00000062647, ENSMUSG00000013236, ENSMUSG00000032399, ENSMUSG00000025967, ENSMUSG00000028249, ENSMUSG00000033585, ENSMUSG00000031311, ENSMUSG00000044627, ENSMUSG00000029430, ENSMUSG00000020476, ENSMUSG00000028988, ENSMUSG00000037815, ENSMUSG00000049775, ENSMUSG00000020372, ENSMUSG00000021453, ENSMUSG00000025613, ENSMUSG00000001017, ENSMUSG00000030315, ENSMUSG00000000743,…	405	0.000747	0.000149	0.00176256
	GOTERM_MF_DIRECT	GO:0003723~RNA binding	56	12.2271	1.8e-06	ENSMUSG00000062647, ENSMUSG00000030738, ENSMUSG00000047215, ENSMUSG00000031311, ENSMUSG00000000740, ENSMUSG00000060373, ENSMUSG00000067194, ENSMUSG00000037236, ENSMUSG00000036371, ENSMUSG00000005610, ENSMUSG00000022884, ENSMUSG00000001017, ENSMUSG00000001016, ENSMUSG00000031353, ENSMUSG00000045193, ENSMUSG00000057113, ENSMUSG00000021546, ENSMUSG00000002524, ENSMUSG00000024608, ENSMUSG00000019432,…	405	0.0011357	0.000189	0.00268171
	GOTERM_BP_DIRECT	GO:0045727~positive regulation of translation	12	2.62009	1.89e-06	ENSMUSG00000041815, ENSMUSG00000028081, ENSMUSG00000024087, ENSMUSG00000028756, ENSMUSG00000031320, ENSMUSG00000006728, ENSMUSG00000019432, ENSMUSG00000007815, ENSMUSG00000045193, ENSMUSG00000005610, ENSMUSG00000034994, ENSMUSG00000057113	418	0.0040495	0.00135166	0.00327493
	GOTERM_BP_DIRECT	GO:0043066~negative regulation of apoptotic process	33	7.20524	5.97e-06	ENSMUSG00000052684, ENSMUSG00000020052, ENSMUSG00000021486, ENSMUSG00000028964, ENSMUSG00000037815, ENSMUSG00000029455, ENSMUSG00000033307, ENSMUSG00000028081, ENSMUSG00000025980, ENSMUSG00000057113, ENSMUSG00000024190, ENSMUSG00000052957, ENSMUSG00000078812, ENSMUSG00000030654, ENSMUSG00000021546, ENSMUSG00000022010, ENSMUSG00000028639, ENSMUSG00000023944, ENSMUSG00000023010, ENSMUSG00000020423,…	418	0.0127343	0.0031989	0.0103433
	GOTERM_CC_DIRECT	GO:0048471~perinuclear region of cytoplasm	45	9.82533	1.05e-05	ENSMUSG00000026276, ENSMUSG00000024425, ENSMUSG00000022451, ENSMUSG00000028964, ENSMUSG00000030357, ENSMUSG00000018340, ENSMUSG00000036371, ENSMUSG00000022884, ENSMUSG00000020372, ENSMUSG00000054766, ENSMUSG00000071072, ENSMUSG00000032216, ENSMUSG00000000058, ENSMUSG00000028519, ENSMUSG00000026470, ENSMUSG00000052727, ENSMUSG00000026223, ENSMUSG00000021807, ENSMUSG00000028447, ENSMUSG00000031447,…	444	0.0051484	0.000369	0.0151253
	GOTERM_CC_DIRECT	GO:0042470~melanosome	15	3.27511	1.09e-05	ENSMUSG00000028249, ENSMUSG00000029430, ENSMUSG00000029767, ENSMUSG00000018340, ENSMUSG00000020849, ENSMUSG00000025823, ENSMUSG00000023944, ENSMUSG00000020368, ENSMUSG00000006273, ENSMUSG00000020571, ENSMUSG00000021270, ENSMUSG00000020048, ENSMUSG00000058799, ENSMUSG00000031447, ENSMUSG00000022285	444	0.0053185	0.000355	0.0156263
	GOTERM_BP_DIRECT	GO:0071353~cellular response to interleukin-4	7	1.52838	2.67e-05	ENSMUSG00000062867, ENSMUSG00000060036, ENSMUSG00000067274, ENSMUSG00000023004, ENSMUSG00000006728, ENSMUSG00000023944, ENSMUSG00000044533	418	0.0556921	0.00950503	0.0462385
	GOTERM_CC_DIRECT	GO:0005790~smooth endoplasmic reticulum	8	1.74672	3.04e-05	ENSMUSG00000021087, ENSMUSG00000020368, ENSMUSG00000022892, ENSMUSG00000020571, ENSMUSG00000018567, ENSMUSG00000020048, ENSMUSG00000025823, ENSMUSG00000003161	444	0.0148069	0.000932	0.0437067
	GOTERM_BP_DIRECT	GO:0006950~response to stress	8	1.74672	5.9e-05	ENSMUSG00000021037, ENSMUSG00000021453, ENSMUSG00000021270, ENSMUSG00000028756, ENSMUSG00000020048, ENSMUSG00000005981, ENSMUSG00000023944, ENSMUSG00000057113	418	0.119001	0.017937	0.102206
	GOTERM_BP_DIRECT	GO:0006414~translational elongation	7	1.52838	6.11e-05	ENSMUSG00000007892, ENSMUSG00000025967, ENSMUSG00000037742, ENSMUSG00000071644, ENSMUSG00000078812, ENSMUSG00000055762, ENSMUSG00000034994	418	0.12305	0.0162792	0.105921
	GOTERM_MF_DIRECT	GO:0032403~protein complex binding	28	6.11354	0.000115	ENSMUSG00000022451, ENSMUSG00000027012, ENSMUSG00000029430, ENSMUSG00000040385, ENSMUSG00000018340, ENSMUSG00000020849, ENSMUSG00000033307, ENSMUSG00000026374, ENSMUSG00000018411, ENSMUSG00000052727, ENSMUSG00000028081, ENSMUSG00000021477, ENSMUSG00000025290, ENSMUSG00000025980, ENSMUSG00000022285, ENSMUSG00000035805, ENSMUSG00000001525, ENSMUSG00000006304, ENSMUSG00000019432, ENSMUSG00000006728,…	405	0.0700107	0.0103153	0.171146
	GOTERM_BP_DIRECT	GO:0051384~response to glucocorticoid	9	1.96507	0.000178	ENSMUSG00000024190, ENSMUSG00000021477, ENSMUSG00000057329, ENSMUSG00000018593, ENSMUSG00000007815, ENSMUSG00000066551, ENSMUSG00000025980, ENSMUSG00000076441, ENSMUSG00000015090	418	0.318158	0.0416582	0.308608
	GOTERM_MF_DIRECT	GO:0042802~identical protein binding	37	8.0786	0.00018	ENSMUSG00000026276, ENSMUSG00000052684, ENSMUSG00000028249, ENSMUSG00000025260, ENSMUSG00000031311, ENSMUSG00000041548, ENSMUSG00000028964, ENSMUSG00000003380, ENSMUSG00000060373, ENSMUSG00000003200, ENSMUSG00000026966, ENSMUSG00000029455, ENSMUSG00000025403, ENSMUSG00000021807, ENSMUSG00000000743, ENSMUSG00000076441, ENSMUSG00000022285, ENSMUSG00000032382, ENSMUSG00000050708, ENSMUSG00000016541,…	405	0.107322	0.014091	0.267568
	GOTERM_BP_DIRECT	GO:0002181~cytoplasmic translation	7	1.52838	0.00023	ENSMUSG00000007892, ENSMUSG00000043716, ENSMUSG00000047215, ENSMUSG00000029614, ENSMUSG00000067274, ENSMUSG00000040731, ENSMUSG00000003970	418	0.390188	0.0482572	0.3984
	GOTERM_CC_DIRECT	GO:0045121~membrane raft	18	3.93013	0.000243	ENSMUSG00000025978, ENSMUSG00000035805, ENSMUSG00000028249, ENSMUSG00000033161, ENSMUSG00000022892, ENSMUSG00000028964, ENSMUSG00000031217, ENSMUSG00000022505, ENSMUSG00000032562, ENSMUSG00000025006, ENSMUSG00000073411, ENSMUSG00000000058, ENSMUSG00000032537, ENSMUSG00000032216, ENSMUSG00000041959, ENSMUSG00000025980, ENSMUSG00000031342, ENSMUSG00000034994	444	0.11225	0.00697937	0.348314
	GOTERM_CC_DIRECT	GO:0036464~cytoplasmic ribonucleoprotein granule	7	1.52838	0.000297	ENSMUSG00000018411, ENSMUSG00000026234, ENSMUSG00000001525, ENSMUSG00000029614, ENSMUSG00000072235, ENSMUSG00000067274, ENSMUSG00000031320	444	0.135383	0.00804902	0.42539
	GOTERM_BP_DIRECT	GO:0008284~positive regulation of cell proliferation	25	5.45852	0.000352	ENSMUSG00000020496, ENSMUSG00000052684, ENSMUSG00000028249, ENSMUSG00000006333, ENSMUSG00000052957, ENSMUSG00000028364, ENSMUSG00000078812, ENSMUSG00000000751, ENSMUSG00000022505, ENSMUSG00000022010, ENSMUSG00000006728, ENSMUSG00000032562, ENSMUSG00000028639, ENSMUSG00000025403, ENSMUSG00000006356, ENSMUSG00000021379, ENSMUSG00000000184, ENSMUSG00000015994, ENSMUSG00000027878, ENSMUSG00000057329,…	418	0.530434	0.0664142	0.608267
	GOTERM_CC_DIRECT	GO:0043005~neuron projection	26	5.67686	0.000505	ENSMUSG00000028964, ENSMUSG00000030357, ENSMUSG00000040385, ENSMUSG00000032959, ENSMUSG00000020372, ENSMUSG00000018411, ENSMUSG00000019505, ENSMUSG00000071072, ENSMUSG00000028519, ENSMUSG00000036438, ENSMUSG00000004980, ENSMUSG00000021477, ENSMUSG00000058799, ENSMUSG00000076441, ENSMUSG00000066551, ENSMUSG00000038668, ENSMUSG00000006304, ENSMUSG00000022892, ENSMUSG00000026728, ENSMUSG00000020524,…	444	0.219437	0.0129543	0.723376
	GOTERM_MF_DIRECT	GO:0019899~enzyme binding	27	5.8952	0.000513	ENSMUSG00000052684, ENSMUSG00000028798, ENSMUSG00000035242, ENSMUSG00000028964, ENSMUSG00000037031, ENSMUSG00000029767, ENSMUSG00000032959, ENSMUSG00000028367, ENSMUSG00000020849, ENSMUSG00000020372, ENSMUSG00000018411, ENSMUSG00000071072, ENSMUSG00000036478, ENSMUSG00000031447, ENSMUSG00000057113, ENSMUSG00000042506, ENSMUSG00000016541, ENSMUSG00000022892, ENSMUSG00000034424, ENSMUSG00000030744,…	405	0.276048	0.0317868	0.759444
	KEGG_PATHWAY	mmu04145:Phagosome	13	2.83843	0.00083236	ENSMUSG00000001525, ENSMUSG00000027012, ENSMUSG00000072235, ENSMUSG00000039347, ENSMUSG00000023004, ENSMUSG00000004285, ENSMUSG00000073411, ENSMUSG00000019087, ENSMUSG00000020368, ENSMUSG00000006273, ENSMUSG00000021477, ENSMUSG00000031447, ENSMUSG00000036752	225	0.165312	0.0863874	1.05207
	GOTERM_MF_DIRECT	GO:0008017~microtubule binding	16	3.49345	0.000875	ENSMUSG00000022629, ENSMUSG00000053931, ENSMUSG00000021537, ENSMUSG00000024277, ENSMUSG00000030744, ENSMUSG00000027479, ENSMUSG00000018411, ENSMUSG00000041236, ENSMUSG00000025035, ENSMUSG00000018395, ENSMUSG00000014602, ENSMUSG00000027602, ENSMUSG00000052727, ENSMUSG00000015994, ENSMUSG00000018567, ENSMUSG00000025337	405	0.42385	0.0488905	1.29283
	GOTERM_MF_DIRECT	GO:0019904~protein domain specific binding	21	4.58515	0.000919	ENSMUSG00000001525, ENSMUSG00000033161, ENSMUSG00000072235, ENSMUSG00000029430, ENSMUSG00000020476, ENSMUSG00000021546, ENSMUSG00000060373, ENSMUSG00000020849, ENSMUSG00000018965, ENSMUSG00000018411, ENSMUSG00000022403, ENSMUSG00000028452, ENSMUSG00000020524, ENSMUSG00000026879, ENSMUSG00000036438, ENSMUSG00000021687, ENSMUSG00000000743, ENSMUSG00000031447, ENSMUSG00000007815, ENSMUSG00000076432,…	405	0.439595	0.0471121	1.35735
	GOTERM_CC_DIRECT	GO:0005730~nucleolus	50	10.917	0.00104362	ENSMUSG00000062647, ENSMUSG00000026276, ENSMUSG00000032399, ENSMUSG00000037742, ENSMUSG00000042675, ENSMUSG00000047215, ENSMUSG00000006333, ENSMUSG00000029614, ENSMUSG00000031311, ENSMUSG00000060036, ENSMUSG00000029430, ENSMUSG00000040385, ENSMUSG00000021537, ENSMUSG00000096210, ENSMUSG00000055762, ENSMUSG00000025266, ENSMUSG00000043716, ENSMUSG00000059336, ENSMUSG00000041560, ENSMUSG00000028519,…	444	0.400489	0.0252576	1.48818
	GOTERM_BP_DIRECT	GO:0007017~microtubule-based process	7	1.52838	0.00122674	ENSMUSG00000022420, ENSMUSG00000001525, ENSMUSG00000072235, ENSMUSG00000052727, ENSMUSG00000028447, ENSMUSG00000023004, ENSMUSG00000036752	418	0.928399	0.183574	2.10556
	GOTERM_CC_DIRECT	GO:0005783~endoplasmic reticulum	61	13.3188	0.00131609	ENSMUSG00000021037, ENSMUSG00000025967, ENSMUSG00000028249, ENSMUSG00000068290, ENSMUSG00000037822, ENSMUSG00000031505, ENSMUSG00000025823, ENSMUSG00000029781, ENSMUSG00000055762, ENSMUSG00000054766, ENSMUSG00000026471, ENSMUSG00000027828, ENSMUSG00000020571, ENSMUSG00000071657, ENSMUSG00000031169, ENSMUSG00000028603, ENSMUSG00000025381, ENSMUSG00000035805, ENSMUSG00000033161, ENSMUSG00000075702,…	444	0.475501	0.0302618	1.87332
	KEGG_PATHWAY	mmu04612:Antigen processing and presentation	8	1.74672	0.00133968	ENSMUSG00000073411, ENSMUSG00000020368, ENSMUSG00000059970, ENSMUSG00000021477, ENSMUSG00000022216, ENSMUSG00000021270, ENSMUSG00000023944, ENSMUSG00000060802	225	0.252414	0.0924155	1.68829
	GOTERM_CC_DIRECT	GO:0016020~membrane	210	45.8515	0.00153385	ENSMUSG00000062647, ENSMUSG00000071866, ENSMUSG00000032399, ENSMUSG00000025794, ENSMUSG00000054863, ENSMUSG00000022505, ENSMUSG00000030647, ENSMUSG00000037815, ENSMUSG00000033272, ENSMUSG00000059336, ENSMUSG00000001016, ENSMUSG00000047945, ENSMUSG00000035805, ENSMUSG00000033161, ENSMUSG00000024608, ENSMUSG00000012848, ENSMUSG00000027878, ENSMUSG00000021270, ENSMUSG00000021130, ENSMUSG00000020111,…	444	0.528654	0.0336114	2.1801
	GOTERM_CC_DIRECT	GO:0043197~dendritic spine	13	2.83843	0.00177716	ENSMUSG00000019899, ENSMUSG00000038668, ENSMUSG00000053931, ENSMUSG00000006304, ENSMUSG00000022892, ENSMUSG00000040385, ENSMUSG00000021546, ENSMUSG00000020524, ENSMUSG00000020368, ENSMUSG00000052727, ENSMUSG00000028745, ENSMUSG00000068923, ENSMUSG00000021877	444	0.581712	0.037186	2.52185
	GOTERM_MF_DIRECT	GO:0003729~mRNA binding	14	3.05677	0.00185874	ENSMUSG00000037742, ENSMUSG00000028964, ENSMUSG00000029614, ENSMUSG00000060373, ENSMUSG00000030744, ENSMUSG00000037058, ENSMUSG00000028639, ENSMUSG00000026374, ENSMUSG00000044533, ENSMUSG00000043716, ENSMUSG00000012848, ENSMUSG00000028081, ENSMUSG00000018583, ENSMUSG00000021270	405	0.690282	0.086216	2.72821
	GOTERM_MF_DIRECT	GO:0031369~translation initiation factor binding	6	1.31004	0.00198134	ENSMUSG00000031029, ENSMUSG00000030738, ENSMUSG00000028081, ENSMUSG00000040952, ENSMUSG00000025290, ENSMUSG00000068923	405	0.713347	0.085382	2.9057
	GOTERM_MF_DIRECT	GO:0019843~rRNA binding	8	1.74672	0.00207127	ENSMUSG00000012848, ENSMUSG00000047215, ENSMUSG00000006333, ENSMUSG00000008668, ENSMUSG00000031320, ENSMUSG00000025337, ENSMUSG00000003970, ENSMUSG00000057113	405	0.729168	0.0833996	3.0357
	GOTERM_CC_DIRECT	GO:0043234~protein complex	34	7.42358	0.00227769	ENSMUSG00000021486, ENSMUSG00000029430, ENSMUSG00000030357, ENSMUSG00000018340, ENSMUSG00000060373, ENSMUSG00000022808, ENSMUSG00000016559, ENSMUSG00000054766, ENSMUSG00000034868, ENSMUSG00000057236, ENSMUSG00000071072, ENSMUSG00000000058, ENSMUSG00000020612, ENSMUSG00000028603, ENSMUSG00000000902, ENSMUSG00000025980, ENSMUSG00000022285, ENSMUSG00000066357, ENSMUSG00000001525, ENSMUSG00000032382,…	444	0.672852	0.0454889	3.22136
	GOTERM_CC_DIRECT	GO:0005875~microtubule associated complex	6	1.31004	0.0023455	ENSMUSG00000018411, ENSMUSG00000015994, ENSMUSG00000052727, ENSMUSG00000018567, ENSMUSG00000028447, ENSMUSG00000013698	444	0.683567	0.0449826	3.31576
	GOTERM_CC_DIRECT	GO:0005758~mitochondrial intermembrane space	10	2.18341	0.00236864	ENSMUSG00000028145, ENSMUSG00000070493, ENSMUSG00000026281, ENSMUSG00000021486, ENSMUSG00000028964, ENSMUSG00000028756, ENSMUSG00000020111, ENSMUSG00000031776, ENSMUSG00000005981, ENSMUSG00000025403	444	0.687144	0.0437087	3.34796
	GOTERM_CC_DIRECT	GO:0043025~neuronal cell body	27	5.8952	0.00253073	ENSMUSG00000019874, ENSMUSG00000020052, ENSMUSG00000030357, ENSMUSG00000040385, ENSMUSG00000032959, ENSMUSG00000028367, ENSMUSG00000020372, ENSMUSG00000019505, ENSMUSG00000071072, ENSMUSG00000028519, ENSMUSG00000052727, ENSMUSG00000028745, ENSMUSG00000004980, ENSMUSG00000031447, ENSMUSG00000076441, ENSMUSG00000038668, ENSMUSG00000053931, ENSMUSG00000016541, ENSMUSG00000059119, ENSMUSG00000078812,…	444	0.711087	0.044945	3.57321
	GOTERM_MF_DIRECT	GO:0008097~5S rRNA binding	4	0.873362	0.00273538	ENSMUSG00000043716, ENSMUSG00000032399, ENSMUSG00000060036, ENSMUSG00000034994	405	0.821942	0.10224	3.99068
	GOTERM_CC_DIRECT	GO:0005874~microtubule	21	4.58515	0.00287769	ENSMUSG00000022420, ENSMUSG00000001525, ENSMUSG00000022629, ENSMUSG00000027012, ENSMUSG00000030357, ENSMUSG00000072235, ENSMUSG00000024277, ENSMUSG00000028851, ENSMUSG00000023004, ENSMUSG00000027479, ENSMUSG00000018411, ENSMUSG00000022234, ENSMUSG00000015149, ENSMUSG00000018395, ENSMUSG00000025613, ENSMUSG00000014602, ENSMUSG00000027602, ENSMUSG00000052727, ENSMUSG00000018567, ENSMUSG00000001416,…	444	0.756369	0.0491815	4.05372
	GOTERM_CC_DIRECT	GO:0005856~cytoskeleton	51	11.1354	0.00362787	ENSMUSG00000022451, ENSMUSG00000028249, ENSMUSG00000027012, ENSMUSG00000030357, ENSMUSG00000020476, ENSMUSG00000037815, ENSMUSG00000049775, ENSMUSG00000025035, ENSMUSG00000025613, ENSMUSG00000028745, ENSMUSG00000028447, ENSMUSG00000052298, ENSMUSG00000057113, ENSMUSG00000001525, ENSMUSG00000030744, ENSMUSG00000015149, ENSMUSG00000026879, ENSMUSG00000027602, ENSMUSG00000059970, ENSMUSG00000014602,…	444	0.831512	0.0576353	5.08507
	GOTERM_MF_DIRECT	GO:0003746~translation elongation factor activity	6	1.31004	0.00370463	ENSMUSG00000025967, ENSMUSG00000037742, ENSMUSG00000071644, ENSMUSG00000078812, ENSMUSG00000055762, ENSMUSG00000034994	405	0.903504	0.128504	5.36873
	GOTERM_MF_DIRECT	GO:0003725~double-stranded RNA binding	8	1.74672	0.00406905	ENSMUSG00000026728, ENSMUSG00000001016, ENSMUSG00000023004, ENSMUSG00000032178, ENSMUSG00000023944, ENSMUSG00000036752, ENSMUSG00000066551, ENSMUSG00000025980	405	0.923367	0.132992	5.88205
	GOTERM_CC_DIRECT	GO:0097449~astrocyte projection	4	0.873362	0.00408933	ENSMUSG00000022892, ENSMUSG00000020932, ENSMUSG00000044708, ENSMUSG00000028756	444	0.865727	0.0627173	5.71435
	GOTERM_MF_DIRECT	GO:0023026~MHC class II protein complex binding	4	0.873362	0.00423179	ENSMUSG00000032294, ENSMUSG00000021270, ENSMUSG00000020849, ENSMUSG00000023944	405	0.930864	0.131176	6.11045
	GOTERM_MF_DIRECT	GO:0005525~GTP binding	22	4.80349	0.00519665	ENSMUSG00000026276, ENSMUSG00000001525, ENSMUSG00000037742, ENSMUSG00000029430, ENSMUSG00000072235, ENSMUSG00000030357, ENSMUSG00000018340, ENSMUSG00000026878, ENSMUSG00000023004, ENSMUSG00000032562, ENSMUSG00000023944, ENSMUSG00000025266, ENSMUSG00000073639, ENSMUSG00000020088, ENSMUSG00000025035, ENSMUSG00000018398, ENSMUSG00000021282, ENSMUSG00000021270, ENSMUSG00000007815, ENSMUSG00000036752,…	405	0.962463	0.144703	7.454
	GOTERM_MF_DIRECT	GO:0001948~glycoprotein binding	8	1.74672	0.00582117	ENSMUSG00000020368, ENSMUSG00000028249, ENSMUSG00000026728, ENSMUSG00000020932, ENSMUSG00000021270, ENSMUSG00000026878, ENSMUSG00000023944, ENSMUSG00000060802	405	0.974728	0.153956	8.31406
	GOTERM_CC_DIRECT	GO:0009986~cell surface	22	4.80349	0.00648835	ENSMUSG00000026276, ENSMUSG00000028041, ENSMUSG00000038668, ENSMUSG00000022892, ENSMUSG00000030342, ENSMUSG00000037031, ENSMUSG00000032959, ENSMUSG00000022505, ENSMUSG00000018593, ENSMUSG00000025823, ENSMUSG00000033307, ENSMUSG00000023944, ENSMUSG00000015085, ENSMUSG00000026234, ENSMUSG00000073411, ENSMUSG00000000058, ENSMUSG00000020524, ENSMUSG00000059970, ENSMUSG00000027878, ENSMUSG00000021270,…	444	0.958814	0.0921317	8.92374
	GOTERM_MF_DIRECT	GO:0005200~structural constituent of cytoskeleton	7	1.52838	0.0072679	ENSMUSG00000001525, ENSMUSG00000006304, ENSMUSG00000026728, ENSMUSG00000020932, ENSMUSG00000072235, ENSMUSG00000023004, ENSMUSG00000036752	405	0.989903	0.181109	10.2779
	GOTERM_MF_DIRECT	GO:0031492~nucleosomal DNA binding	6	1.31004	0.00739467	ENSMUSG00000040681, ENSMUSG00000057236, ENSMUSG00000060373, ENSMUSG00000000902, ENSMUSG00000016559, ENSMUSG00000037894	405	0.990683	0.177027	10.4481
	GOTERM_CC_DIRECT	GO:0044754~autolysosome	4	0.873362	0.00820093	ENSMUSG00000050708, ENSMUSG00000027602, ENSMUSG00000031447, ENSMUSG00000015837	444	0.982315	0.111906	11.1523
	GOTERM_CC_DIRECT	GO:0000785~chromatin	11	2.40175	0.00915031	ENSMUSG00000040681, ENSMUSG00000000184, ENSMUSG00000032216, ENSMUSG00000028964, ENSMUSG00000029430, ENSMUSG00000004980, ENSMUSG00000025151, ENSMUSG00000028756, ENSMUSG00000006728, ENSMUSG00000003038, ENSMUSG00000024974	444	0.988939	0.120757	12.3658
	GOTERM_CC_DIRECT	GO:0030496~midbody	11	2.40175	0.0105353	ENSMUSG00000026276, ENSMUSG00000015149, ENSMUSG00000025035, ENSMUSG00000036580, ENSMUSG00000029430, ENSMUSG00000028447, ENSMUSG00000020048, ENSMUSG00000031776, ENSMUSG00000032562, ENSMUSG00000007815, ENSMUSG00000020372	444	0.994426	0.130869	14.1084
	GOTERM_CC_DIRECT	GO:0042612~MHC class I protein complex	3	0.655022	0.0110635	ENSMUSG00000073411, ENSMUSG00000026471, ENSMUSG00000060802	444	0.995709	0.133641	14.7645
	GOTERM_CC_DIRECT	GO:0045298~tubulin complex	3	0.655022	0.0110635	ENSMUSG00000018411, ENSMUSG00000001525, ENSMUSG00000036752	444	0.995709	0.133641	14.7645
	GOTERM_CC_DIRECT	GO:0031982~vesicle	11	2.40175	0.0137768	ENSMUSG00000032294, ENSMUSG00000032382, ENSMUSG00000027012, ENSMUSG00000021814, ENSMUSG00000018593, ENSMUSG00000003161, ENSMUSG00000031447, ENSMUSG00000033307, ENSMUSG00000007815, ENSMUSG00000060803, ENSMUSG00000068923	444	0.998884	0.159953	18.0617
	GOTERM_CC_DIRECT	GO:1903561~extracellular vesicle	6	1.31004	0.014183	ENSMUSG00000032294, ENSMUSG00000028249, ENSMUSG00000033161, ENSMUSG00000030342, ENSMUSG00000032562, ENSMUSG00000036752	444	0.999088	0.160531	18.545
	GOTERM_CC_DIRECT	GO:0032587~ruffle membrane	8	1.74672	0.0148788	ENSMUSG00000028145, ENSMUSG00000022451, ENSMUSG00000037742, ENSMUSG00000028583, ENSMUSG00000021270, ENSMUSG00000030744, ENSMUSG00000007815, ENSMUSG00000021877	444	0.999354	0.164024	19.3666
	GOTERM_CC_DIRECT	GO:0016363~nuclear matrix	9	1.96507	0.0187903	ENSMUSG00000025006, ENSMUSG00000033585, ENSMUSG00000031311, ENSMUSG00000037236, ENSMUSG00000018593, ENSMUSG00000019432, ENSMUSG00000000743, ENSMUSG00000024974, ENSMUSG00000057113	444	0.999908	0.194393	23.8441
AST5	GOTERM_CC_DIRECT	GO:0005743~mitochondrial inner membrane	34	15.814	5.30024e-14	ENSMUSG00000022452, ENSMUSG00000107283, ENSMUSG00000031782, ENSMUSG00000020022, ENSMUSG00000017188, ENSMUSG00000079508, ENSMUSG00000035885, ENSMUSG00000003072, ENSMUSG00000021606, ENSMUSG00000022956, ENSMUSG00000041697, ENSMUSG00000044894, ENSMUSG00000026827, ENSMUSG00000059534, ENSMUSG00000030541, ENSMUSG00000025940, ENSMUSG00000003528, ENSMUSG00000075706, ENSMUSG00000024099, ENSMUSG00000053768,…	208	1.45104e-11	3.62754e-12	6.97886e-11
	KEGG_PATHWAY	mmu05012:Parkinson's disease	20	9.30233	6.76408e-09	ENSMUSG00000024099, ENSMUSG00000013593, ENSMUSG00000031059, ENSMUSG00000020022, ENSMUSG00000021771, ENSMUSG00000035885, ENSMUSG00000014294, ENSMUSG00000003072, ENSMUSG00000018770, ENSMUSG00000021606, ENSMUSG00000019505, ENSMUSG00000022956, ENSMUSG00000038462, ENSMUSG00000044894, ENSMUSG00000041697, ENSMUSG00000031818, ENSMUSG00000028756, ENSMUSG00000059534, ENSMUSG00000000088, ENSMUSG00000036751	127	1.19048e-06	1.19048e-06	8.30037e-06
	KEGG_PATHWAY	mmu05016:Huntington's disease	22	10.2326	1.69904e-08	ENSMUSG00000024099, ENSMUSG00000013593, ENSMUSG00000031059, ENSMUSG00000020022, ENSMUSG00000021771, ENSMUSG00000035885, ENSMUSG00000014294, ENSMUSG00000003072, ENSMUSG00000047547, ENSMUSG00000018770, ENSMUSG00000021606, ENSMUSG00000038462, ENSMUSG00000028478, ENSMUSG00000022956, ENSMUSG00000006818, ENSMUSG00000044894, ENSMUSG00000041697, ENSMUSG00000022982, ENSMUSG00000031818, ENSMUSG00000059534,…	127	2.9903e-06	1.49515e-06	2.08493e-05
	KEGG_PATHWAY	mmu05010:Alzheimer's disease	19	8.83721	2.25032e-07	ENSMUSG00000024099, ENSMUSG00000013593, ENSMUSG00000031059, ENSMUSG00000020022, ENSMUSG00000035885, ENSMUSG00000014294, ENSMUSG00000003072, ENSMUSG00000018770, ENSMUSG00000021606, ENSMUSG00000019370, ENSMUSG00000022812, ENSMUSG00000022956, ENSMUSG00000038462, ENSMUSG00000044894, ENSMUSG00000041697, ENSMUSG00000031818, ENSMUSG00000059534, ENSMUSG00000000088, ENSMUSG00000036751	127	3.96049e-05	1.32018e-05	0.000276142
	KEGG_PATHWAY	mmu00190:Oxidative phosphorylation	17	7.90698	6.71414e-07	ENSMUSG00000024099, ENSMUSG00000013593, ENSMUSG00000031059, ENSMUSG00000020022, ENSMUSG00000035885, ENSMUSG00000014294, ENSMUSG00000003072, ENSMUSG00000018770, ENSMUSG00000021606, ENSMUSG00000022956, ENSMUSG00000038462, ENSMUSG00000044894, ENSMUSG00000041697, ENSMUSG00000031818, ENSMUSG00000059534, ENSMUSG00000000088, ENSMUSG00000036751	127	0.000118162	2.95418e-05	0.000823906
	GOTERM_CC_DIRECT	GO:0070469~respiratory chain	9	4.18605	2.03215e-05	ENSMUSG00000024099, ENSMUSG00000013593, ENSMUSG00000031059, ENSMUSG00000038462, ENSMUSG00000020022, ENSMUSG00000044894, ENSMUSG00000014294, ENSMUSG00000059534, ENSMUSG00000021606	208	0.00555267	0.000927594	0.0267767
	KEGG_PATHWAY	mmu00010:Glycolysis / Gluconeogenesis	9	4.18605	3.20608e-05	ENSMUSG00000021748, ENSMUSG00000023456, ENSMUSG00000011752, ENSMUSG00000025791, ENSMUSG00000062070, ENSMUSG00000030246, ENSMUSG00000031299, ENSMUSG00000030695, ENSMUSG00000038871	127	0.0056269	0.000940023	0.0393355
	KEGG_PATHWAY	mmu05100:Bacterial invasion of epithelial cells	7	3.25581	0.0110447	ENSMUSG00000006304, ENSMUSG00000028478, ENSMUSG00000029621, ENSMUSG00000017776, ENSMUSG00000047547, ENSMUSG00000037815, ENSMUSG00000007815	127	0.858391	0.150316	12.7407
	GOTERM_CC_DIRECT	GO:0000421~autophagosome membrane	4	1.86047	0.00767889	ENSMUSG00000027602, ENSMUSG00000031812, ENSMUSG00000037062, ENSMUSG00000018567	208	0.879021	0.123666	9.65948
	GOTERM_CC_DIRECT	GO:0005840~ribosome	10	4.65116	0.00938588	ENSMUSG00000007892, ENSMUSG00000067274, ENSMUSG00000028081, ENSMUSG00000062981, ENSMUSG00000040952, ENSMUSG00000062006, ENSMUSG00000030744, ENSMUSG00000024608, ENSMUSG00000025290, ENSMUSG00000046756	208	0.924519	0.133721	11.6861
	GOTERM_CC_DIRECT	GO:0005739~mitochondrion	86	40	2.80115e-22	ENSMUSG00000022452, ENSMUSG00000024870, ENSMUSG00000031782, ENSMUSG00000020022, ENSMUSG00000107283, ENSMUSG00000017188, ENSMUSG00000079508, ENSMUSG00000038967, ENSMUSG00000049422, ENSMUSG00000020849, ENSMUSG00000003072, ENSMUSG00000018770, ENSMUSG00000046756, ENSMUSG00000026473, ENSMUSG00000022956, ENSMUSG00000044894, ENSMUSG00000044792, ENSMUSG00000010663, ENSMUSG00000059534, ENSMUSG00000028603,…	208	7.67514e-20	7.67514e-20	3.69139e-19
	GOTERM_CC_DIRECT	GO:0070062~extracellular exosome	89	41.3953	2.66969e-18	ENSMUSG00000071866, ENSMUSG00000023456, ENSMUSG00000024870, ENSMUSG00000028249, ENSMUSG00000074457, ENSMUSG00000025791, ENSMUSG00000020849, ENSMUSG00000019370, ENSMUSG00000033307, ENSMUSG00000090841, ENSMUSG00000026473, ENSMUSG00000018102, ENSMUSG00000022956, ENSMUSG00000018286, ENSMUSG00000029064, ENSMUSG00000059534, ENSMUSG00000028603, ENSMUSG00000020671, ENSMUSG00000030541, ENSMUSG00000075706,…	208	7.31494e-16	3.65747e-16	3.51816e-15
	GOTERM_CC_DIRECT	GO:0043209~myelin sheath	26	12.093	1.53611e-15	ENSMUSG00000071866, ENSMUSG00000024099, ENSMUSG00000011752, ENSMUSG00000022477, ENSMUSG00000037742, ENSMUSG00000028691, ENSMUSG00000021771, ENSMUSG00000027562, ENSMUSG00000032959, ENSMUSG00000023004, ENSMUSG00000024359, ENSMUSG00000031299, ENSMUSG00000033307, ENSMUSG00000026473, ENSMUSG00000019505, ENSMUSG00000022956, ENSMUSG00000038462, ENSMUSG00000041697, ENSMUSG00000006818, ENSMUSG00000022982,…	208	4.25882e-13	1.41998e-13	2.04281e-12
	GOTERM_CC_DIRECT	GO:0005829~cytosol	63	29.3023	1.29835e-10	ENSMUSG00000071866, ENSMUSG00000023456, ENSMUSG00000035242, ENSMUSG00000028249, ENSMUSG00000074457, ENSMUSG00000033174, ENSMUSG00000020849, ENSMUSG00000037815, ENSMUSG00000019370, ENSMUSG00000018286, ENSMUSG00000029063, ENSMUSG00000028603, ENSMUSG00000030541, ENSMUSG00000021124, ENSMUSG00000075706, ENSMUSG00000011752, ENSMUSG00000026782, ENSMUSG00000036309, ENSMUSG00000038375, ENSMUSG00000031701,…	208	3.55749e-08	7.11497e-09	1.71099e-07
	GOTERM_BP_DIRECT	GO:0055114~oxidation-reduction process	31	14.4186	3.76808e-08	ENSMUSG00000021748, ENSMUSG00000028691, ENSMUSG00000020022, ENSMUSG00000025871, ENSMUSG00000021606, ENSMUSG00000027332, ENSMUSG00000044894, ENSMUSG00000010663, ENSMUSG00000026827, ENSMUSG00000059534, ENSMUSG00000027333, ENSMUSG00000030541, ENSMUSG00000075706, ENSMUSG00000024099, ENSMUSG00000031059, ENSMUSG00000013593, ENSMUSG00000020777, ENSMUSG00000021792, ENSMUSG00000029776, ENSMUSG00000014294,…	202	4.48768e-05	4.48768e-05	6.08602e-05
	GOTERM_MF_DIRECT	GO:0016491~oxidoreductase activity	24	11.1628	7.36009e-06	ENSMUSG00000024099, ENSMUSG00000075706, ENSMUSG00000021748, ENSMUSG00000013593, ENSMUSG00000028691, ENSMUSG00000020777, ENSMUSG00000025871, ENSMUSG00000029776, ENSMUSG00000025911, ENSMUSG00000031299, ENSMUSG00000053279, ENSMUSG00000041571, ENSMUSG00000038462, ENSMUSG00000006818, ENSMUSG00000027332, ENSMUSG00000024661, ENSMUSG00000022982, ENSMUSG00000002332, ENSMUSG00000026827, ENSMUSG00000010663,…	188	0.00308648	0.00308648	0.0103383
	GOTERM_BP_DIRECT	GO:0006979~response to oxidative stress	12	5.5814	1.20169e-05	ENSMUSG00000053279, ENSMUSG00000075706, ENSMUSG00000013593, ENSMUSG00000022193, ENSMUSG00000006818, ENSMUSG00000020022, ENSMUSG00000028691, ENSMUSG00000022982, ENSMUSG00000032959, ENSMUSG00000028756, ENSMUSG00000024953, ENSMUSG00000030744	202	0.0142103	0.00713055	0.0194073
	KEGG_PATHWAY	mmu01100:Metabolic pathways	46	21.3953	0.000121946	ENSMUSG00000021748, ENSMUSG00000023456, ENSMUSG00000022477, ENSMUSG00000001891, ENSMUSG00000020022, ENSMUSG00000035885, ENSMUSG00000022474, ENSMUSG00000060675, ENSMUSG00000033174, ENSMUSG00000025791, ENSMUSG00000062070, ENSMUSG00000003072, ENSMUSG00000018770, ENSMUSG00000021606, ENSMUSG00000026473, ENSMUSG00000022956, ENSMUSG00000041697, ENSMUSG00000027332, ENSMUSG00000044894, ENSMUSG00000029063,…	127	0.021235	0.00306155	0.14954
	GOTERM_BP_DIRECT	GO:0009408~response to heat	6	2.7907	0.000162093	ENSMUSG00000022982, ENSMUSG00000032959, ENSMUSG00000021270, ENSMUSG00000031701, ENSMUSG00000030695, ENSMUSG00000028410	202	0.175574	0.062329	0.261484
	GOTERM_CC_DIRECT	GO:0005737~cytoplasm	120	55.814	0.000165212	ENSMUSG00000071866, ENSMUSG00000028249, ENSMUSG00000033174, ENSMUSG00000025791, ENSMUSG00000002459, ENSMUSG00000037815, ENSMUSG00000027193, ENSMUSG00000033307, ENSMUSG00000019370, ENSMUSG00000018102, ENSMUSG00000025290, ENSMUSG00000021124, ENSMUSG00000025580, ENSMUSG00000020777, ENSMUSG00000030120, ENSMUSG00000038375, ENSMUSG00000030744, ENSMUSG00000024608, ENSMUSG00000024359, ENSMUSG00000028639,…	208	0.0442625	0.00644655	0.217501
	GOTERM_CC_DIRECT	GO:0015629~actin cytoskeleton	12	5.5814	0.000170613	ENSMUSG00000020056, ENSMUSG00000006304, ENSMUSG00000029621, ENSMUSG00000025791, ENSMUSG00000041598, ENSMUSG00000018567, ENSMUSG00000096210, ENSMUSG00000056201, ENSMUSG00000017776, ENSMUSG00000037815, ENSMUSG00000030695, ENSMUSG00000015932	208	0.0456759	0.00582695	0.224603
	GOTERM_MF_DIRECT	GO:0008289~lipid binding	12	5.5814	0.000262452	ENSMUSG00000027533, ENSMUSG00000019804, ENSMUSG00000031782, ENSMUSG00000022200, ENSMUSG00000033174, ENSMUSG00000037062, ENSMUSG00000032959, ENSMUSG00000046402, ENSMUSG00000028603, ENSMUSG00000018770, ENSMUSG00000037712, ENSMUSG00000026385	188	0.104385	0.0536305	0.368038
	GOTERM_BP_DIRECT	GO:0043066~negative regulation of apoptotic process	18	8.37209	0.00031775	ENSMUSG00000037815, ENSMUSG00000027193, ENSMUSG00000028639, ENSMUSG00000033307, ENSMUSG00000027835, ENSMUSG00000023010, ENSMUSG00000028410, ENSMUSG00000022812, ENSMUSG00000024026, ENSMUSG00000006818, ENSMUSG00000022200, ENSMUSG00000022982, ENSMUSG00000028081, ENSMUSG00000028756, ENSMUSG00000032060, ENSMUSG00000024953, ENSMUSG00000022051, ENSMUSG00000021877	202	0.315113	0.0729059	0.511982
	GOTERM_CC_DIRECT	GO:0005777~peroxisome	10	4.65116	0.000363545	ENSMUSG00000032281, ENSMUSG00000034875, ENSMUSG00000107283, ENSMUSG00000020777, ENSMUSG00000022982, ENSMUSG00000022679, ENSMUSG00000024953, ENSMUSG00000028603, ENSMUSG00000022323, ENSMUSG00000030541	208	0.0948271	0.0110089	0.478026
	KEGG_PATHWAY	mmu04146:Peroxisome	10	4.65116	0.00037827	ENSMUSG00000034875, ENSMUSG00000006818, ENSMUSG00000107283, ENSMUSG00000028691, ENSMUSG00000020777, ENSMUSG00000022982, ENSMUSG00000022679, ENSMUSG00000024953, ENSMUSG00000028603, ENSMUSG00000030541	127	0.0644195	0.00828897	0.463196
	GOTERM_MF_DIRECT	GO:0016209~antioxidant activity	5	2.32558	0.000437543	ENSMUSG00000041571, ENSMUSG00000028691, ENSMUSG00000021792, ENSMUSG00000022982, ENSMUSG00000024953	188	0.167905	0.0594302	0.612868
	GOTERM_MF_DIRECT	GO:0032403~protein complex binding	16	7.44186	0.000633012	ENSMUSG00000006304, ENSMUSG00000026782, ENSMUSG00000038967, ENSMUSG00000020849, ENSMUSG00000003072, ENSMUSG00000033307, ENSMUSG00000022956, ENSMUSG00000038462, ENSMUSG00000079658, ENSMUSG00000021338, ENSMUSG00000028081, ENSMUSG00000029064, ENSMUSG00000040952, ENSMUSG00000024500, ENSMUSG00000025290, ENSMUSG00000024146	188	0.233522	0.0643252	0.885533
	GOTERM_CC_DIRECT	GO:0044754~autolysosome	4	1.86047	0.000941404	ENSMUSG00000050708, ENSMUSG00000024661, ENSMUSG00000027602, ENSMUSG00000031812	208	0.227456	0.0254765	1.23351
	GOTERM_CC_DIRECT	GO:0031012~extracellular matrix	11	5.11628	0.000987999	ENSMUSG00000022956, ENSMUSG00000028691, ENSMUSG00000022982, ENSMUSG00000021270, ENSMUSG00000056201, ENSMUSG00000040952, ENSMUSG00000030744, ENSMUSG00000024608, ENSMUSG00000024359, ENSMUSG00000021877, ENSMUSG00000090841	208	0.237266	0.0243217	1.2942
	GOTERM_CC_DIRECT	GO:0005925~focal adhesion	16	7.44186	0.00160657	ENSMUSG00000071866, ENSMUSG00000006304, ENSMUSG00000028249, ENSMUSG00000027712, ENSMUSG00000020849, ENSMUSG00000037815, ENSMUSG00000030744, ENSMUSG00000024608, ENSMUSG00000024359, ENSMUSG00000037712, ENSMUSG00000067274, ENSMUSG00000028081, ENSMUSG00000056201, ENSMUSG00000040952, ENSMUSG00000020671, ENSMUSG00000007815	208	0.356321	0.0360471	2.09658
	GOTERM_CC_DIRECT	GO:0005758~mitochondrial intermembrane space	7	3.25581	0.00236284	ENSMUSG00000070493, ENSMUSG00000022200, ENSMUSG00000022982, ENSMUSG00000049422, ENSMUSG00000028756, ENSMUSG00000031776, ENSMUSG00000036751	208	0.477006	0.0452434	3.06938
	GOTERM_MF_DIRECT	GO:0031625~ubiquitin protein ligase binding	13	6.04651	0.0029953	ENSMUSG00000023456, ENSMUSG00000013593, ENSMUSG00000027602, ENSMUSG00000031812, ENSMUSG00000026782, ENSMUSG00000028756, ENSMUSG00000020849, ENSMUSG00000023004, ENSMUSG00000024359, ENSMUSG00000023010, ENSMUSG00000010376, ENSMUSG00000028410, ENSMUSG00000022812	188	0.716321	0.189404	4.12628
	GOTERM_CC_DIRECT	GO:0032587~ruffle membrane	6	2.7907	0.00731928	ENSMUSG00000037742, ENSMUSG00000021270, ENSMUSG00000056201, ENSMUSG00000030744, ENSMUSG00000007815, ENSMUSG00000021877	208	0.866394	0.125576	9.22709
	GOTERM_CC_DIRECT	GO:0045254~pyruvate dehydrogenase complex	3	1.39535	0.00835721	ENSMUSG00000021748, ENSMUSG00000038967, ENSMUSG00000031299	208	0.899691	0.126515	10.4699
	GOTERM_CC_DIRECT	GO:0005615~extracellular space	18	8.37209	0.0130726	ENSMUSG00000071866, ENSMUSG00000023456, ENSMUSG00000037742, ENSMUSG00000028249, ENSMUSG00000027810, ENSMUSG00000028691, ENSMUSG00000027562, ENSMUSG00000027712, ENSMUSG00000032959, ENSMUSG00000004897, ENSMUSG00000033307, ENSMUSG00000026385, ENSMUSG00000018102, ENSMUSG00000022982, ENSMUSG00000056201, ENSMUSG00000024953, ENSMUSG00000030695, ENSMUSG00000066551	208	0.972826	0.164959	15.9206
	GOTERM_CC_DIRECT	GO:0031674~I band	3	1.39535	0.0139413	ENSMUSG00000044080, ENSMUSG00000032060, ENSMUSG00000037712	208	0.978652	0.167382	16.8907
	GOTERM_CC_DIRECT	GO:0044297~cell body	6	2.7907	0.015614	ENSMUSG00000026473, ENSMUSG00000029064, ENSMUSG00000018567, ENSMUSG00000028756, ENSMUSG00000046402, ENSMUSG00000022812	208	0.986593	0.177987	18.7295
	GOTERM_CC_DIRECT	GO:0016020~membrane	100	46.5116	0.0156647	ENSMUSG00000071866, ENSMUSG00000028249, ENSMUSG00000022452, ENSMUSG00000017188, ENSMUSG00000033174, ENSMUSG00000002459, ENSMUSG00000003072, ENSMUSG00000027193, ENSMUSG00000037815, ENSMUSG00000033272, ENSMUSG00000018770, ENSMUSG00000090841, ENSMUSG00000022956, ENSMUSG00000044894, ENSMUSG00000010663, ENSMUSG00000059534, ENSMUSG00000020671, ENSMUSG00000025290, ENSMUSG00000021124, ENSMUSG00000023020,…	208	0.986781	0.171461	18.7846
	GOTERM_CC_DIRECT	GO:0031430~M band	3	1.39535	0.0171913	ENSMUSG00000044080, ENSMUSG00000032060, ENSMUSG00000030695	208	0.99136	0.179609	20.4289

## Sheet: 60% AST - Gene enrichment DAVID
Batiuk, Martirosyan et al. Supplementary Data 4.
Common enriched genes analyzed by DAVID
Category	Term	Number of subtype specific-genes associated with the term	% coverage of each term by subtype-specific genes	p-value (EASE score)	Genes	Total number of genes associated to the database term	Bonferroni	Benjamini	FDR
GOTERM_CC_DIRECT	GO:0005739~mitochondrion	43	0.14767	2.88e-09	SLC27A1, LDHA, ALDH1L1, UQCRC1, HACD3, GM2A, PDIA3, ALDOC, ATP5B, GLUD1, CLU, GJA1, SFXN5, CKB, TPP1, HSPA5, GAPDH, ACSL3, ACSL6, PHYHIPL, SLC25A4, PSAP, SLC25A5, SUCLG1, CS, ATP5F1, IDH3B, DPYSL2, TST, SDHA, SDHB, KIF1B, PRDX6, ATP5C1, PON2, CTSD, CTSB, ATP5A1, OAT, MDH2, MDH1, FEZ1, PRODH	181	7.96e-07	1.33e-07	3.8e-06
KEGG_PATHWAY	mmu01100:Metabolic pathways	39	0.133933	7.14e-06	LDHA, UQCRC1, CYP2J9, ALDOC, ATP5B, GLUD1, HMGCS1, GPI1, ASAH1, PLPP3, FDFT1, CKB, RPN2, GAPDH, ACSL3, ACSL6, ENO1, MAT2A, SUCLG1, CS, ATP5F1, IDH3B, TKT, PFKM, TST, SDHA, SDHB, PRDX6, SQLE, ADK, PLA2G7, ATP5C1, ATP5A1, OAT, MDH2, MDH1, PYGB, PRODH, CBS	115	0.00126956	0.000318	0.00877408
GOTERM_CC_DIRECT	GO:0005615~extracellular space	38	0.130499	2.55e-08	PDIA3, IL18, CLU, GPLD1, DAG1, BCAN, TIMP4, ITM2B, GPI1, TIMP3, ASAH1, ACTG1, SERPINE2, SMPDL3A, APOE, LCAT, PTN, RAMP1, HSPA8, MT3, ENO1, ACTB, PTPRZ1, SPARCL1, PSAP, CST3, MFGE8, CD63, TST, LAMP2, CXCL14, CPE, PRDX6, PLA2G7, CTSD, CTSB, CTSF, MDH1	181	7.06e-06	1.01e-06	3.36e-05
GOTERM_CC_DIRECT	GO:0005576~extracellular region	34	0.116762	5.16e-05	PDIA3, IL18, CLU, GPLD1, DAG1, BCAN, TIMP4, ITM2B, SDC4, GPI1, TIMP3, GSTM1, NRCAM, SERPINE2, HTRA1, APOE, SMPDL3A, LCAT, PTN, HSPA5, PTPRZ1, SPARCL1, PSAP, CST3, MFGE8, CD63, CXCL14, CPE, PLA2G7, PON2, CTSD, CTSB, NCAN, ENHO	181	0.0142031	0.000894	0.0681464
GOTERM_CC_DIRECT	GO:0005783~endoplasmic reticulum	32	0.109894	1.2e-06	SLC27A1, FGFR3, HACD3, CYP2J9, PDIA3, HACD2, CLU, GJA1, CLDN10, CSPG5, PLPP3, FDFT1, ARHGAP5, ELOVL5, APOE, SERINC1, PTN, HSPA5, RPN2, ACSL3, ACSL6, SREBF1, SOAT1, P4HB, SCD2, SARAF, CST3, FADS2, TECR, SQLE, GRINA, PRNP	181	0.000331	2.76e-05	0.00157779
GOTERM_BP_DIRECT	GO:0006810~transport	32	0.109894	0.00108411	SLC27A1, UQCRC1, SLC6A1, ATP1B2, GABRB1, ATP5B, CLDN10, SFXN5, SLC1A4, SLC1A2, SLC48A1, SLC1A3, APOE, SLC2A1, TTYH1, PITPNC1, RAMP1, LAPTM4A, MYO6, SLC25A4, SARAF, SLC25A5, ATP5F1, FADS2, ATP1A2, CD63, QK, SDHA, SDHB, ATP5C1, ATP5A1, FEZ1	174	0.782161	0.103142	1.77211
GOTERM_CC_DIRECT	GO:0043209~myelin sheath	28	0.0961571	1.98e-24	UQCRC1, PDIA3, ATP5B, GPI1, CKB, GSTM1, ACTG1, HSPA5, GAPDH, HSPA8, ENO1, ACTB, GDI1, GNAO1, SLC25A4, SLC25A5, ATP5F1, TKT, DPYSL2, ATP1A2, NCAM1, SDHA, ATP5C1, ATP5A1, OMG, SEPT7, MDH2, MDH1	181	5.48e-22	5.48e-22	2.61e-21
GOTERM_CC_DIRECT	GO:0005829~cytosol	28	0.0961571	0.0064537	FGFR1, LDHA, CLU, HMGCS1, GJA1, GPI1, ACTG1, SPRY2, SERPINE2, APOE, HTRA1, SLC2A1, MT1, GAPDH, HSPA8, RNF13, MT3, ACTB, NGEF, MAT2A, PFKM, DPYSL2, PRDX6, ADK, NTRK2, CALM1, CBS, MDH1	181	0.833618	0.048598	8.19169
GOTERM_BP_DIRECT	GO:0006629~lipid metabolic process	24	0.0824204	8.71e-11	SOAT1, SREBF1, SLC27A1, SCD2, HACD3, GM2A, HACD2, PSAP, ATP5B, HMGCS1, ABHD3, FADS2, TECR, ASAH1, FDFT1, ELOVL5, APOE, PRDX6, SERINC1, LCAT, PLA2G7, ATP5A1, ACSL3, ACSL6	174	1.22e-07	1.22e-07	1.44e-07
GOTERM_CC_DIRECT	GO:0005794~Golgi apparatus	23	0.0789862	0.00132339	SREBF1, GDI1, LAPTM4A, FGFR3, MYO6, GJA1, CSPG5, ITM2B, PLPP3, APLP1, SYNE1, CXCL14, MACF1, CPE, APOE, TMEM59, GRINA, MMD2, NDRG2, CLASP2, PRNP, ACSL3, FEZ1	181	0.307067	0.0145658	1.73289
GOTERM_CC_DIRECT	GO:0009986~cell surface	22	0.075552	3.32e-07	FGFR3, LRRC8A, SLC6A1, PDIA3, ATP5B, CLU, CSPG5, SDC4, CD63, NTSR2, NCAM1, SLC1A4, SLC1A2, SLC1A3, APOE, NTRK2, PTN, HSPA5, CTSB, PRNP, RAMP1, HSPA8	181	9.21e-05	1.02e-05	0.000439
GOTERM_CC_DIRECT	GO:0005764~lysosome	21	0.0721179	2.9e-11	FGFR3, GM2A, PSAP, CST3, GJA1, CD164, CD63, ASAH1, LAMP2, SLC48A1, APOE, TPP1, TMEM59, PRDX6, PON2, CTSD, MT1, CTSB, HSPA8, RNF13, CTSF	181	8.03e-09	2.01e-09	3.83e-08
KEGG_PATHWAY	mmu01130:Biosynthesis of antibiotics	21	0.0721179	3.06e-11	LDHA, SUCLG1, ALDOC, CS, HMGCS1, IDH3B, TKT, PFKM, GPI1, FDFT1, SDHA, SDHB, SQLE, PLA2G7, OAT, GAPDH, MDH2, CBS, ENO1, MDH1, PRODH	115	5.45e-09	5.45e-09	3.77e-08
GOTERM_CC_DIRECT	GO:0030424~axon	20	0.0686837	1.44e-09	ACTB, MYO6, CADM1, SLC6A1, PTPRZ1, ALDOC, CST3, DPYSL2, NRCAM, NCAM1, SLC1A2, GRM3, HEPACAM, NTRK2, TTYH1, HSPA8, PYGB, MT3, DTNA, FEZ1	181	3.98e-07	7.95e-08	1.9e-06
GOTERM_MF_DIRECT	GO:0044822~poly(A) RNA binding	19	0.0652495	0.021419	P4HB, PDIA3, SLC25A5, SUCLG1, CS, PNISR, CSRP1, DDX5, QK, SON, SRSF5, SYNE1, MACF1, ADK, ATP5C1, ATP5A1, HSPA8, MDH2, ENO1	169	0.999955	0.464842	26.5325
GOTERM_MF_DIRECT	GO:0003824~catalytic activity	18	0.0618153	3.92e-06	SLC27A1, LDHA, ALDH1L1, UQCRC1, SUCLG1, ALDOC, HMGCS1, TKT, PFKM, CKB, FDFT1, PRDX6, OAT, ACSL3, ACSL6, MDH2, PYGB, MDH1	169	0.00180851	0.000905	0.00557928
GOTERM_MF_DIRECT	GO:0042802~identical protein binding	18	0.0618153	0.000115	ACTB, FGFR1, CST3, CLDN10, PFKM, GSTM5, APLP2, APLP1, ACTG1, APOE, SLC2A1, PON2, PRNP, OMG, OAT, SEPT7, GAPDH, CBS	169	0.0516567	0.0175242	0.163348
GOTERM_MF_DIRECT	GO:0042803~protein homodimerization activity	18	0.0618153	0.00181962	FGFR1, SLC27A1, CADM1, HMGCS1, TKT, PFKM, GSTM5, NTSR2, GSTM1, SYNE1, APOE, NTRK2, BHLHE41, OMG, ACSL6, CBS, PYGB, ENO1	169	0.568906	0.0998362	2.56021
GOTERM_CC_DIRECT	GO:0005743~mitochondrial inner membrane	17	0.0583811	5.78e-07	SLC27A1, UQCRC1, SLC25A4, SLC25A5, SUCLG1, ATP5B, GLUD1, ATP5F1, SFXN5, SDHA, TST, SDHB, SLC1A3, ATP5C1, ATP5A1, MDH2, PRODH	181	0.00016	1.46e-05	0.000763
GOTERM_CC_DIRECT	GO:0043005~neuron projection	17	0.0583811	1.69e-06	GDI1, GNAO1, CADM1, SLC6A1, CLU, DPYSL2, ATP1A2, GPI1, SLC1A2, GRM3, KIF1B, SLC1A3, GPM6A, SEPT7, HSPA8, ENO1, CALM1	181	0.000468	3.6e-05	0.00223055
GOTERM_CC_DIRECT	GO:0031012~extracellular matrix	16	0.0549469	9.05e-08	P4HB, SLC25A5, ATP5B, CLU, MFGE8, DDX5, TIMP3, ACTG1, SERPINE2, APOE, HTRA1, CTSD, ATP5A1, HSPA5, GAPDH, HSPA8	181	2.51e-05	3.13e-06	0.000119
GOTERM_BP_DIRECT	GO:0055114~oxidation-reduction process	16	0.0549469	0.00217035	GDI1, LDHA, ALDH1L1, UQCRC1, SCD2, GLUD1, FADS2, TECR, FDFT1, SDHA, SDHB, PRDX6, SQLE, MDH2, MDH1, PRODH	174	0.952767	0.141555	3.51809
GOTERM_CC_DIRECT	GO:0043231~intracellular membrane-bounded organelle	16	0.0549469	0.00389285	SREBF1, SLC27A1, MYO6, SCD2, CLU, GPLD1, TKT, ATP1A2, ITM2B, FDFT1, SQLE, PON2, CTSB, GAPDH, ACSL3, ACSL6	181	0.660549	0.0365706	5.01844
GOTERM_BP_DIRECT	GO:0007155~cell adhesion	15	0.0515128	0.000243	CADM1, ATP1B2, BCAN, MFGE8, CD164, CD63, PLPP3, APLP1, NRCAM, NCAM1, HEPACAM, LSAMP, TTYH1, NCAN, OMG	174	0.289745	0.0336345	0.400593
GOTERM_CC_DIRECT	GO:0043234~protein complex	15	0.0515128	0.00196999	SREBF1, ACTB, GDI1, ALDH1L1, GNAO1, MYO6, SUCLG1, CLU, DPYSL2, SOX9, CD63, GSTM1, SEPT7, HSPA8, DTNA	181	0.420868	0.019319	2.56944
GOTERM_MF_DIRECT	GO:0016491~oxidoreductase activity	15	0.0515128	0.00215505	GDI1, LDHA, ALDH1L1, SCD2, GLUD1, FADS2, TECR, FDFT1, SDHA, SDHB, PRDX6, SQLE, MDH2, MDH1, PRODH	169	0.630907	0.104833	3.02545
GOTERM_CC_DIRECT	GO:0048471~perinuclear region of cytoplasm	15	0.0515128	0.0046875	FGFR1, MYO6, FGFR3, CLU, CST3, APLP1, SYNE1, PTN, MT1, MMD2, NDRG2, CTSB, ACSL3, HSPA8, MT3	181	0.727874	0.0411145	6.01381
GOTERM_CC_DIRECT	GO:0042995~cell projection	15	0.0515128	0.00598819	NGEF, MYO6, CST3, PFKM, NRCAM, SPRY2, SLC1A3, ELOVL5, MACF1, GPM6A, NDRG2, CLASP2, SEPT7, DTNA, FEZ1	181	0.810566	0.0464227	7.62225
KEGG_PATHWAY	mmu01200:Carbon metabolism	14	0.0480786	1.28e-08	SUCLG1, GLUD1, ALDOC, CS, IDH3B, TKT, PFKM, GPI1, SDHA, SDHB, GAPDH, MDH2, MDH1, ENO1	115	2.28e-06	1.14e-06	1.57e-05
GOTERM_CC_DIRECT	GO:0043025~neuronal cell body	14	0.0480786	0.00131412	MYO6, PTPRZ1, CST3, DPYSL2, NCAM1, SLC1A4, SLC1A3, CPE, ELOVL5, GPM6A, SERPINE2, APOE, NTRK2, HSPA8	181	0.305283	0.0150625	1.72085
GOTERM_CC_DIRECT	GO:0005789~endoplasmic reticulum membrane	14	0.0480786	0.0138573	SOAT1, SREBF1, SCD2, FADS2, TKT, CSPG5, PLPP3, FDFT1, ELOVL5, SQLE, SERINC1, HSPA5, ACSL3, ACSL6	181	0.979044	0.07895	16.8232
GOTERM_BP_DIRECT	GO:0042493~response to drug	13	0.0446444	0.000106	SREBF1, GNAO1, MYO6, MAT2A, HMGCS1, CST3, TIMP4, DPYSL2, NCAM1, SLC1A2, SLC1A3, PTN, RPN2	174	0.138539	0.0210784	0.174806
GOTERM_CC_DIRECT	GO:0005925~focal adhesion	13	0.0446444	0.000268	ACTB, P4HB, PDIA3, HACD3, DAG1, GJA1, CSRP1, SDC4, ACTG1, CD81, HSPA5, CLASP2, HSPA8	181	0.071477	0.00411153	0.352785
GOTERM_MF_DIRECT	GO:0019899~enzyme binding	13	0.0446444	0.000353	P4HB, SYNE1, LAMP2, SLC25A4, HACD3, HACD2, GLUD1, HSPA5, DDX5, GAPDH, GSTM5, HSPA8, CBS	169	0.150534	0.032103	0.501611
GOTERM_BP_DIRECT	GO:0008152~metabolic process	13	0.0446444	0.00170418	GSTM1, SLC27A1, ALDH1L1, PRDX6, SUCLG1, HMGCS1, TKT, PFKM, ACSL3, GSTM5, ACSL6, FDFT1, PYGB	174	0.908956	0.124652	2.77239
GOTERM_CC_DIRECT	GO:0030425~dendrite	13	0.0446444	0.00190909	GNAO1, CADM1, PTPRZ1, GABRB1, BCAN, DPYSL2, SLC1A4, ELOVL5, CPE, APOE, NTRK2, HSPA8, FEZ1	181	0.410997	0.0194137	2.49094
GOTERM_CC_DIRECT	GO:0005768~endosome	13	0.0446444	0.00444049	LAMP2, SLC48A1, S1PR1, APOE, TMEM59, NTRK2, GJA1, ATP1A2, CD63, ITM2B, CD164, APPL2, RNF13	181	0.708511	0.040259	5.70544
GOTERM_BP_DIRECT	GO:0007399~nervous system development	12	0.0412102	0.00103842	SDHA, NGEF, SLC1A2, SERPINE2, GPM6A, TPP1, NTRK2, NDRG2, DPYSL2, CSPG5, ITM2B, DCLK1	174	0.767704	0.106213	1.69803
GOTERM_CC_DIRECT	GO:0045202~synapse	12	0.0412102	0.00696062	NRCAM, SLC1A2, MYO6, SLC1A3, CADM1, SPARCL1, GABRB1, DAG1, BCAN, ATP1A2, SEPT7, DTNA	181	0.855552	0.050949	8.8081
KEGG_PATHWAY	mmu04142:Lysosome	11	0.037776	1.18e-05	LAMP2, LAPTM4A, GM2A, PSAP, TPP1, CTSD, CTSB, CD63, CD164, ASAH1, CTSF	115	0.00209886	0.00035	0.014511
GOTERM_CC_DIRECT	GO:0042470~melanosome	10	0.0343418	3.75e-07	SLC1A4, P4HB, PDIA3, TPP1, SLC2A1, CTSD, CTSB, HSPA5, CD63, HSPA8	181	0.000104	1.04e-05	0.000494
GOTERM_CC_DIRECT	GO:0043197~dendritic spine	10	0.0343418	9.09e-06	SLC1A2, SYNE1, GRM3, SLC1A3, GPM6A, PTPRZ1, NTRK2, ATP1A2, HSPA8, MT3	181	0.00251483	0.000168	0.0119988
GOTERM_CC_DIRECT	GO:0045121~membrane raft	10	0.0343418	0.000713	EDNRB, LAMP2, CPE, SLC2A1, DAG1, CTSD, GJA1, PRNP, SDC4, HSPA8	181	0.179226	0.00936102	0.936801
KEGG_PATHWAY	mmu05010:Alzheimer's disease	10	0.0343418	0.00120419	SDHA, SDHB, UQCRC1, APOE, ATP5B, ATP5F1, ATP5C1, ATP5A1, GAPDH, CALM1	115	0.193035	0.0212191	1.47046
GOTERM_MF_DIRECT	GO:0031625~ubiquitin protein ligase binding	10	0.0343418	0.00175655	ACTG1, UQCRC1, PRDX6, SLC25A5, CLU, HSPA5, GPI1, HSPA8, CKB, CBS	169	0.556137	0.109555	2.4725
KEGG_PATHWAY	mmu01230:Biosynthesis of amino acids	9	0.0309077	1.48e-05	MAT2A, ALDOC, CS, IDH3B, TKT, PFKM, GAPDH, CBS, ENO1	115	0.00263834	0.000377	0.0182455
GOTERM_BP_DIRECT	GO:0010976~positive regulation of neuron projection development	9	0.0309077	5.51e-05	FGFR1, SERPINE2, PTPRZ1, NTRK2, PTN, HSPA5, ACSL6, FEZ1, QK	174	0.0745134	0.0153678	0.0908084
GOTERM_BP_DIRECT	GO:0006631~fatty acid metabolic process	9	0.0309077	0.00013	SLC27A1, SCD2, HACD3, ELOVL5, HACD2, FADS2, TECR, ACSL3, ACSL6	174	0.16697	0.0225769	0.214102
GOTERM_MF_DIRECT	GO:0016887~ATPase activity	9	0.0309077	0.000722	KIF1B, MACF1, ATP5B, ATP5F1, ATP5C1, ATP5A1, ATP1A2, HSPA5, HSPA8	169	0.283707	0.0540929	1.02319
GOTERM_BP_DIRECT	GO:0007420~brain development	9	0.0309077	0.00114233	FGFR1, S1PR1, CADM1, CST3, HMGCS1, DPYSL2, ACSL3, DCLK1, MT3	174	0.799288	0.101527	1.86643
KEGG_PATHWAY	mmu05012:Parkinson's disease	9	0.0309077	0.00160055	SDHA, SDHB, UQCRC1, SLC25A4, SLC25A5, ATP5B, ATP5F1, ATP5C1, ATP5A1	115	0.248081	0.0255875	1.95011
GOTERM_CC_DIRECT	GO:0005913~cell-cell adherens junction	9	0.0309077	0.00880741	LDHA, MYO6, CADM1, PRDX6, DAG1, HSPA5, SEPT7, HSPA8, ENO1	181	0.913746	0.0553941	11.0216
KEGG_PATHWAY	mmu05016:Huntington's disease	9	0.0309077	0.00898646	SDHA, SDHB, UQCRC1, SLC25A4, SLC25A5, ATP5B, ATP5F1, ATP5C1, ATP5A1	115	0.799476	0.101583	10.5046
GOTERM_CC_DIRECT	GO:0005874~microtubule	9	0.0309077	0.0106732	SPRY2, KIF1B, MACF1, APOE, DPYSL2, CLASP2, HSPA8, MT3, FEZ1	181	0.948818	0.0653227	13.2073
KEGG_PATHWAY	mmu01212:Fatty acid metabolism	8	0.0274735	8.83e-06	SCD2, HACD3, ELOVL5, HACD2, FADS2, TECR, ACSL3, ACSL6	115	0.00157019	0.000314	0.0108533
GOTERM_BP_DIRECT	GO:0008203~cholesterol metabolic process	8	0.0274735	2.32e-05	SREBF1, SOAT1, APOE, SQLE, LCAT, HMGCS1, APLP2, FDFT1	174	0.032007	0.00809964	0.0381584
GOTERM_CC_DIRECT	GO:0030426~growth cone	8	0.0274735	0.000665	NCAM1, NGEF, PTPRZ1, NTRK2, CLU, NDRG2, DPYSL2, CALM1	181	0.168196	0.00916564	0.873761
GOTERM_CC_DIRECT	GO:0005765~lysosomal membrane	8	0.0274735	0.00587878	LAMP2, SLC48A1, TMEM59, GPLD1, CD63, CD164, HSPA8, RNF13	181	0.804702	0.048287	7.48793
GOTERM_BP_DIRECT	GO:0001525~angiogenesis	8	0.0274735	0.00832623	NRCAM, FGFR1, S1PR1, ATP5B, IL18, MFGE8, GPI1, RAMP1	174	0.999992	0.307262	12.8747
GOTERM_CC_DIRECT	GO:0005578~proteinaceous extracellular matrix	8	0.0274735	0.0266353	SPARCL1, PTPRZ1, GPLD1, BCAN, PTN, TIMP4, NCAN, TIMP3	181	0.999435	0.136385	29.9782
GOTERM_CC_DIRECT	GO:0016324~apical plasma membrane	8	0.0274735	0.0317023	PDIA3, ATP1B2, IL18, SLC2A1, CD81, GJA1, CTSB, PFKM	181	0.999867	0.154961	34.64
GOTERM_BP_DIRECT	GO:0006099~tricarboxylic acid cycle	7	0.0240393	2.78e-07	SDHA, SDHB, SUCLG1, CS, IDH3B, MDH2, MDH1	174	0.000391	0.000195	0.000459
GOTERM_BP_DIRECT	GO:0021762~substantia nigra development	7	0.0240393	1.51e-06	ACTB, FGFR3, ATP5F1, NDRG2, HSPA5, CKB, CALM1	174	0.00211372	0.000705	0.00248247
KEGG_PATHWAY	mmu00020:Citrate cycle (TCA cycle)	7	0.0240393	6.15e-06	SDHA, SDHB, SUCLG1, CS, IDH3B, MDH2, MDH1	115	0.00109423	0.000365	0.00756169
GOTERM_BP_DIRECT	GO:0006633~fatty acid biosynthetic process	7	0.0240393	7.6e-05	SCD2, HACD3, ELOVL5, HACD2, FADS2, TECR, ACSL3	174	0.101332	0.0176493	0.125271
GOTERM_MF_DIRECT	GO:0008201~heparin binding	7	0.0240393	0.00344524	NCAM1, FGFR1, SERPINE2, APOE, PTN, APLP2, APLP1	169	0.79698	0.147383	4.79579
GOTERM_BP_DIRECT	GO:0007568~aging	7	0.0240393	0.00644003	SREBF1, NCAM1, EDNRB, GNAO1, APOE, ALDOC, RPN2	174	0.999886	0.285523	10.1025
GOTERM_CC_DIRECT	GO:0005759~mitochondrial matrix	7	0.0240393	0.00778893	TST, SUCLG1, GLUD1, CS, OAT, MDH2, PRODH	181	0.885362	0.0527095	9.80709
GOTERM_BP_DIRECT	GO:0005975~carbohydrate metabolic process	7	0.0240393	0.0144352	LDHA, CS, GPI1, GAPDH, MDH2, MDH1, PYGB	174	1	0.407751	21.3122
KEGG_PATHWAY	mmu00190:Oxidative phosphorylation	7	0.0240393	0.0169681	SDHA, SDHB, UQCRC1, ATP5B, ATP5F1, ATP5C1, ATP5A1	115	0.952463	0.164054	18.9744
GOTERM_CC_DIRECT	GO:0014069~postsynaptic density	7	0.0240393	0.0229252	ACTB, GRM3, MACF1, NTRK2, DCLK1, HSPA8, MT3	181	0.998378	0.120572	26.372
KEGG_PATHWAY	mmu05205:Proteoglycans in cancer	7	0.0240393	0.0806075	ACTG1, ACTB, FGFR1, CD63, DDX5, SDC4, TIMP3	115	1	0.47817	64.4154
KEGG_PATHWAY	mmu01040:Biosynthesis of unsaturated fatty acids	6	0.0206051	4.08e-05	SCD2, HACD3, ELOVL5, HACD2, FADS2, TECR	115	0.00723025	0.000907	0.0501084
GOTERM_CC_DIRECT	GO:1903561~extracellular vesicle	6	0.0206051	8.37e-05	SERPINE2, GPM6A, APOE, MFGE8, ATP1A2, CTSF	181	0.0229168	0.0013628	0.110419
KEGG_PATHWAY	mmu00270:Cysteine and methionine metabolism	6	0.0206051	0.000285	TST, LDHA, MAT2A, MDH2, CBS, MDH1	115	0.0494708	0.00562152	0.349824
GOTERM_CC_DIRECT	GO:0030176~integral component of endoplasmic reticulum membrane	6	0.0206051	0.00173017	HACD3, ELOVL5, SARAF, HACD2, HSPA5, TECR	181	0.381014	0.0182798	2.25994
KEGG_PATHWAY	Neurogenesis	6	0.0206051	0.00285227	LDHA, ALDOC, PFKM, GPI1, GAPDH, ENO1	115	0.398561	0.0414841	3.45079
GOTERM_BP_DIRECT	GO:0043410~positive regulation of MAPK cascade	6	0.0206051	0.00324605	FGFR1, FGFR3, PSAP, NTRK2, NTSR2, GPR37L1	174	0.989622	0.187502	5.21835
GOTERM_BP_DIRECT	GO:0007623~circadian rhythm	6	0.0206051	0.00381645	SREBF1, MAT2A, NTRK2, BHLHE41, DDX5, LGR4	174	0.995357	0.208307	6.10849
GOTERM_CC_DIRECT	GO:0010008~endosome membrane	6	0.0206051	0.00532568	SLC48A1, NTRK2, CD63, ITM2B, CD164, APPL2	181	0.77217	0.0451716	6.80619
GOTERM_CC_DIRECT	GO:0005770~late endosome	6	0.0206051	0.00716167	LAMP2, APOE, TMEM59, GJA1, CD63, HSPA8	181	0.86343	0.0510438	9.05151
GOTERM_CC_DIRECT	GO:0072562~blood microparticle	6	0.0206051	0.00762286	ACTG1, ACTB, APOE, CLU, SLC2A1, HSPA8	181	0.879923	0.0528987	9.60761
GOTERM_BP_DIRECT	GO:0050821~protein stabilization	6	0.0206051	0.00778087	LAMP2, ATP1B2, CLU, GAPDH, PLPP3, MT3	174	0.999983	0.298145	12.0815
GOTERM_CC_DIRECT	GO:0005741~mitochondrial outer membrane	6	0.0206051	0.0134011	SLC25A4, GJA1, PRNP, ACSL3, ACSL6, MT3	181	0.976179	0.0780309	16.3138
GOTERM_CC_DIRECT	GO:0005911~cell-cell junction	6	0.0206051	0.037535	NCAM1, CADM1, HEPACAM, SLC2A1, DAG1, GJA1	181	0.999975	0.172411	39.6503
GOTERM_CC_DIRECT	GO:0045211~postsynaptic membrane	6	0.0206051	0.0536975	SYNE1, GRM3, PTPRZ1, GABRB1, NTRK2, DAG1	181	1	0.22169	51.7401
GOTERM_CC_DIRECT	GO:0031965~nuclear membrane	6	0.0206051	0.0571171	EDNRB, SYNE1, MYO6, HACD3, CST3, GAPDH	181	1	0.231075	53.992
GOTERM_CC_DIRECT	GO:0005623~cell	6	0.0206051	0.0618278	TMX2, P4HB, SYNE1, KIF1B, PDIA3, PRDX6	181	1	0.241361	56.9355
KEGG_PATHWAY	mmu04022:cGMP-PKG signaling pathway	6	0.0206051	0.0942229	EDNRB, SLC25A4, ATP1B2, SLC25A5, ATP1A2, CALM1	115	1	0.492119	70.379
GOTERM_BP_DIRECT	GO:0006096~glycolytic process	5	0.0171709	0.000375	ALDOC, PFKM, GPI1, GAPDH, ENO1	174	0.409911	0.0468212	0.616945
GOTERM_BP_DIRECT	GO:0046034~ATP metabolic process	5	0.0171709	0.000565	ATP5B, ATP5C1, ATP5A1, ATP1A2, HSPA8	174	0.548178	0.0640615	0.92776
GOTERM_BP_DIRECT	GO:0007611~learning or memory	5	0.0171709	0.00142461	NCAM1, GM2A, PTPRZ1, PRNP, GPI1	174	0.86507	0.111147	2.32258
GOTERM_BP_DIRECT	GO:0030855~epithelial cell differentiation	5	0.0171709	0.00388219	TST, TPP1, ALDOC, CTSB, CD63	174	0.995768	0.203647	6.21057
GOTERM_CC_DIRECT	GO:0032587~ruffle membrane	5	0.0171709	0.00598657	SPRY2, MYO6, MACF1, PTPRZ1, CLASP2	181	0.81048	0.0477422	7.62026
GOTERM_CC_DIRECT	GO:0005901~caveola	5	0.0171709	0.00805474	SLC27A1, S1PR1, SLC2A1, CTSB, ATP1A2	181	0.893562	0.0519405	10.1255
GOTERM_BP_DIRECT	GO:0008202~steroid metabolic process	5	0.0171709	0.00862459	SREBF1, SOAT1, LCAT, HMGCS1, FDFT1	174	0.999995	0.30843	13.3058
GOTERM_BP_DIRECT	GO:0030900~forebrain development	5	0.0171709	0.00935385	GNAO1, FGFR3, DCLK1, APLP2, APLP1	174	0.999998	0.31426	14.351
GOTERM_BP_DIRECT	GO:0007417~central nervous system development	5	0.0171709	0.0105212	NRCAM, TPP1, TIMP4, NCAN, SOX9	174	1	0.338201	15.9996
GOTERM_MF_DIRECT	GO:0042277~peptide binding	5	0.0171709	0.0124785	TPP1, CTSD, CTSB, HSPA8, GPR37L1	169	0.996977	0.339252	16.374
GOTERM_BP_DIRECT	GO:0071456~cellular response to hypoxia	5	0.0171709	0.0171999	P4HB, RGCC, PTN, CBS, MT3	174	1	0.448183	24.8728
KEGG_PATHWAY	mmu03320:PPAR signaling pathway	5	0.0171709	0.0306114	SLC27A1, SCD2, FADS2, ACSL3, ACSL6	115	0.99605	0.264675	31.7664
GOTERM_CC_DIRECT	GO:0030496~midbody	5	0.0171709	0.0316995	GDI1, SYNE1, SLC2A1, HSPA5, SEPT7	181	0.999867	0.15768	34.6375
GOTERM_CC_DIRECT	GO:0043235~receptor complex	5	0.0171709	0.0348569	FGFR1, GABRB1, NTRK2, RAMP1, GPR37L1	181	0.999946	0.166393	37.3956
GOTERM_CC_DIRECT	GO:0031225~anchored component of membrane	5	0.0171709	0.0407474	NCAM1, LSAMP, BCAN, PRNP, OMG	181	0.99999	0.180188	42.2558
GOTERM_CC_DIRECT	GO:0031982~vesicle	5	0.0171709	0.0640495	SLC2A1, CD81, CST3, TKT, GAPDH	181	1	0.242558	58.2624
KEGG_PATHWAY	mmu04919:Thyroid hormone signaling pathway	5	0.0171709	0.0887414	ACTG1, ACTB, ATP1B2, SLC2A1, ATP1A2	115	1	0.484002	68.0983
GOTERM_BP_DIRECT	GO:0042761~very long-chain fatty acid biosynthetic process	4	0.0137367	0.000178	HACD3, ELOVL5, HACD2, TECR	174	0.220969	0.0273636	0.292531
GOTERM_MF_DIRECT	GO:0046933~proton-transporting ATP synthase activity, rotational mechanism	4	0.0137367	0.000295	ATP5B, ATP5F1, ATP5C1, ATP5A1	169	0.127554	0.0335384	0.419714
GOTERM_CC_DIRECT	GO:0005753~mitochondrial proton-transporting ATP synthase complex	4	0.0137367	0.000556	ATP5B, ATP5F1, ATP5C1, ATP5A1	181	0.142877	0.00808156	0.732019
GOTERM_BP_DIRECT	GO:0015986~ATP synthesis coupled proton transport	4	0.0137367	0.00132405	ATP5B, ATP5F1, ATP5C1, ATP5A1	174	0.844564	0.109832	2.16031
GOTERM_BP_DIRECT	GO:0001937~negative regulation of endothelial cell proliferation	4	0.0137367	0.0028901	APOE, RGCC, GJA1, ATP5A1	174	0.982862	0.176047	4.65888
GOTERM_BP_DIRECT	GO:0032570~response to progesterone	4	0.0137367	0.0028901	SREBF1, GABRB1, PTN, GPI1	174	0.982862	0.176047	4.65888
GOTERM_MF_DIRECT	GO:0016616~oxidoreductase activity, acting on the CH-OH group of donors, NAD or NADP as acceptor	4	0.0137367	0.00354392	LDHA, IDH3B, MDH2, MDH1	169	0.806059	0.138525	4.92995
KEGG_PATHWAY	mmu04964:Proximal tubule bicarbonate reclamation	4	0.0137367	0.00397761	ATP1B2, GLUD1, ATP1A2, MDH1	115	0.508073	0.0531089	4.7819
KEGG_PATHWAY	mmu00062:Fatty acid elongation	4	0.0137367	0.00643299	HACD3, ELOVL5, HACD2, TECR	115	0.682974	0.0787788	7.62796
GOTERM_BP_DIRECT	GO:0051930~regulation of sensory perception of pain	4	0.0137367	0.00702772	NCAM1, FGFR1, EDNRB, GRM3	174	0.99995	0.289427	10.975
KEGG_PATHWAY	mmu00030:Pentose phosphate pathway	4	0.0137367	0.00962399	ALDOC, TKT, PFKM, GPI1	115	0.821178	0.102	11.2099
GOTERM_BP_DIRECT	GO:0015992~proton transport	4	0.0137367	0.0180812	ATP5B, ATP5F1, ATP5C1, ATP5A1	174	1	0.456863	25.9756
GOTERM_BP_DIRECT	GO:0050885~neuromuscular process controlling balance	4	0.0137367	0.0180812	SLC1A3, GM2A, TPP1, APLP2	174	1	0.456863	25.9756
GOTERM_BP_DIRECT	GO:0009611~response to wounding	4	0.0137367	0.0180812	SLC1A2, SRSF5, SLC1A3, SERPINE2	174	1	0.456863	25.9756
GOTERM_CC_DIRECT	GO:0031902~late endosome membrane	4	0.0137367	0.0470472	LAMP2, TMEM59, CD63, RNF13	181	0.999998	0.199466	47.0661
GOTERM_CC_DIRECT	GO:0005604~basement membrane	4	0.0137367	0.0596175	CST3, DAG1, PTN, TIMP3	181	1	0.236824	55.5768
KEGG_PATHWAY	mmu05230:Central carbon metabolism in cancer	4	0.0137367	0.0689545	FGFR1, FGFR3, SLC2A1, PFKM	115	0.999997	0.454253	58.4555
KEGG_PATHWAY	mmu05412:Arrhythmogenic right ventricular cardiomyopathy (ARVC)	4	0.0137367	0.0768437	ACTG1, ACTB, DAG1, GJA1	115	0.999999	0.476345	62.5824
GOTERM_CC_DIRECT	GO:0042383~sarcolemma	4	0.0137367	0.094245	DAG1, CTSB, ATP1A2, DTNA	181	1	0.327921	72.9277
GOTERM_CC_DIRECT	GO:0045261~proton-transporting ATP synthase complex, catalytic core F(1)	3	0.0103026	0.000818	ATP5B, ATP5C1, ATP5A1	181	0.20293	0.0102567	1.07505
GOTERM_CC_DIRECT	GO:0000275~mitochondrial proton-transporting ATP synthase complex, catalytic core F(1)	3	0.0103026	0.000818	ATP5B, ATP5C1, ATP5A1	181	0.20293	0.0102567	1.07505
GOTERM_BP_DIRECT	GO:0030497~fatty acid elongation	3	0.0103026	0.00185187	HACD3, HACD2, TECR	174	0.926044	0.128089	3.00922
GOTERM_BP_DIRECT	GO:0006105~succinate metabolic process	3	0.0103026	0.00389404	SDHA, SDHB, SUCLG1	174	0.995838	0.196897	6.22895
GOTERM_BP_DIRECT	GO:0006734~NADH metabolic process	3	0.0103026	0.00563992	IDH3B, MDH2, MDH1	174	0.999646	0.263345	8.90167
GOTERM_BP_DIRECT	GO:0046470~phosphatidylcholine metabolic process	3	0.0103026	0.00662365	LCAT, GPLD1, ABHD3	174	0.999912	0.283567	10.3759
GOTERM_MF_DIRECT	GO:0004467~long-chain fatty acid-CoA ligase activity	3	0.0103026	0.00670603	SLC27A1, ACSL3, ACSL6	169	0.955337	0.228217	9.13702
GOTERM_BP_DIRECT	GO:0006107~oxaloacetate metabolic process	3	0.0103026	0.00767927	CS, MDH2, MDH1	174	0.99998	0.303045	11.933
GOTERM_BP_DIRECT	GO:0006636~unsaturated fatty acid biosynthetic process	3	0.0103026	0.00880534	SCD2, ELOVL5, FADS2	174	0.999996	0.306136	13.566
GOTERM_MF_DIRECT	GO:0042288~MHC class I protein binding	3	0.0103026	0.0101236	PDIA3, ATP5B, ATP5A1	169	0.990913	0.303447	13.489
GOTERM_BP_DIRECT	GO:0010867~positive regulation of triglyceride biosynthetic process	3	0.0103026	0.0112631	SREBF1, GPLD1, ACSL6	174	1	0.349569	17.0318
GOTERM_BP_DIRECT	GO:0019752~carboxylic acid metabolic process	3	0.0103026	0.012592	LDHA, MDH2, MDH1	174	1	0.374078	18.851
GOTERM_BP_DIRECT	GO:0021954~central nervous system neuron development	3	0.0103026	0.012592	FGFR1, GABRB1, NTRK2	174	1	0.374078	18.851
GOTERM_CC_DIRECT	GO:0043034~costamere	3	0.0103026	0.0128662	ACTG1, DAG1, SDC4	181	0.972321	0.0766182	15.7129
GOTERM_CC_DIRECT	GO:0034364~high-density lipoprotein particle	3	0.0103026	0.0156129	APOE, LCAT, GPLD1	181	0.987207	0.0868087	18.7567
GOTERM_BP_DIRECT	GO:0045879~negative regulation of smoothened signaling pathway	3	0.0103026	0.0169625	FGFR3, SERPINE2, GPR37L1	174	1	0.451692	24.573
GOTERM_BP_DIRECT	GO:0006754~ATP biosynthetic process	3	0.0103026	0.0201826	ATP5B, ATP5C1, ATP5A1	174	1	0.478508	28.5442
GOTERM_BP_DIRECT	GO:0060441~epithelial tube branching involved in lung morphogenesis	3	0.0103026	0.0218808	DAG1, CTSD, SOX9	174	1	0.498801	30.5584
GOTERM_MF_DIRECT	GO:0046961~proton-transporting ATPase activity, rotational mechanism	3	0.0103026	0.0221436	ATP5B, ATP5C1, ATP5A1	169	0.999968	0.45586	27.3034
GOTERM_MF_DIRECT	GO:0017134~fibroblast growth factor binding	3	0.0103026	0.0257508	FGFR1, FGFR3, PTPRZ1	169	0.999994	0.488085	31.0303
KEGG_PATHWAY	mmu00100:Steroid biosynthesis	3	0.0103026	0.0316	SOAT1, SQLE, FDFT1	115	0.996706	0.259789	32.6169
GOTERM_CC_DIRECT	GO:0031226~intrinsic component of plasma membrane	3	0.0103026	0.0407062	S1PR1, PTPRZ1, CD63	181	0.99999	0.18287	42.223
GOTERM_CC_DIRECT	GO:0030017~sarcomere	3	0.0103026	0.0450287	SYNE1, TIMP4, CALM1	181	0.999997	0.194517	45.5667
KEGG_PATHWAY	mmu00630:Glyoxylate and dicarboxylate metabolism	3	0.0103026	0.0682178	CS, MDH2, MDH1	115	0.999997	0.46679	58.0496
KEGG_PATHWAY	mmu05020:Prion diseases	3	0.0103026	0.085432	NCAM1, HSPA5, PRNP	115	1	0.484354	66.6443
GOTERM_CC_DIRECT	GO:1990836~lysosomal matrix	2	0.00686837	0.0182261	LAMP2, HSPA8	181	0.993874	0.09876	21.558
GOTERM_BP_DIRECT	GO:1900221~regulation of beta-amyloid clearance	2	0.00686837	0.019044	APOE, CLU	174	1	0.466478	27.163
GOTERM_BP_DIRECT	GO:0097214~positive regulation of lysosomal membrane permeability	2	0.00686837	0.019044	HSPA8, MT3	174	1	0.466478	27.163
GOTERM_BP_DIRECT	GO:0061740~protein targeting to lysosome involved in chaperone-mediated autophagy	2	0.00686837	0.019044	LAMP2, HSPA8	174	1	0.466478	27.163
GOTERM_MF_DIRECT	GO:0005314~high-affinity glutamate transmembrane transporter activity	2	0.00686837	0.0191672	SLC1A2, SLC1A3	169	0.999869	0.449034	24.0881
GOTERM_CC_DIRECT	GO:0005749~mitochondrial respiratory chain complex II, succinate dehydrogenase complex (ubiquinone)	2	0.00686837	0.0361218	SDHA, SDHB	181	0.999962	0.169136	38.4701
GOTERM_CC_DIRECT	GO:0097433~dense body	2	0.00686837	0.0623589	ACTG1, ACTB	181	1	0.239966	57.2562
GOTERM_CC_DIRECT	GO:0031232~extrinsic component of external side of plasma membrane	2	0.00686837	0.0709458	SERPINE2, APOE	181	1	0.262314	62.1444
GOTERM_CC_DIRECT	GO:0005890~sodium:potassium-exchanging ATPase complex	2	0.00686837	0.0878857	ATP1B2, ATP1A2	181	1	0.312521	70.3083
GOTERM_CC_DIRECT	GO:0030660~Golgi-associated vesicle membrane	2	0.00686837	0.0962401	CSPG5, ITM2B	181	1	0.329968	73.7043
