# Supplementary material for: Identification of region-specific astrocyte subtypes at single cell resolution
Source: Nat Commun. 2020 Mar 5;11:1220. doi: 10.1038/s41467-019-14198-8 (PMC7058027; doi:10.1038/s41467-019-14198-8)
Supplement: Supplementary file 8 — Supplementary Data 5 [file 41467_2019_14198_MOESM8_ESM.xlsx]

## Sheet: Feuil1
Batiuk, Martirosyan et al. Supplementary Data 5.
Date Recording	Mouse Age in Days	Slice Number	Treatment	Brain Region Recorded	Mean Amplitude (dF/F0)	Mean Time to Peak (s)	Mean Peak Width (s)	Mean Peak Prominence (dF/F0)	Mean Peak Frequency (Hz)	Mean AUC (a.u.)
20190502	59	2	baseline	CA1	1.43228	177.29	2.30506	0.759087	0.0033249	304.557
20190502	59	2	baseline	CA1	1.24846	157.662	6.12252	0.541639	0.0033249	308.159
20190502	59	5	baseline	CA1	1.82286	174.544	3.87444	1.05731	0.00664978	298.423
20190502	59	5	baseline	CA1	1.77325	228.274	2.74945	0.980308	0.00332489	302.357
20190502	59	5	baseline	CA1	1.29257	97.6045	3.30076	0.567876	0.00332489	300.219
20190502	59	5	baseline	CA1	1.49539	21.3013	2.25238	0.729016	0.00332489	306.147
20190508	41	2	baseline	CA1	2.23221	127.695	4.05906	1.32145	0.0033229	300.944
20190508	41	2	baseline	CA1	1.38267	207.171	2.7421	0.434836	0.0033229	300.935
20190508	41	5	baseline	CA1	1.1012	102.774	9.24118	0.154817	0.00332323	300.919
20190508	41	5	baseline	CA1	1.41294	103.154	4.6927	0.486177	0.00332323	300.919
20190508	41	5	baseline	CA1	1.11246	163.469	6.22997	0.180869	0.00664645	300.916
20190515	65	4	baseline	CA1	1.38721	216.934	5.31621	0.48486	0.00664924	300.819
20190516	66	6	baseline	CA1	1.23045	118.88	6.67359	0.285414	0.00332417	303.457
20190516	66	6	baseline	CA1	1.66459	199.249	10.3122	0.68476	0.00332417	310.155
20190520	67	4	baseline	CA1	1.76795	119.523	8.05621	0.860846	0.00332797	300.493
20190520	67	5	Baseline	CA1	1.86378	3.35988	4.45406	0.532463	0.00332547	300.616
20190520	67	5	Baseline	CA1	1.25871	141.115	18.3821	0.321868	0.00332547	300.738
20190524	42	5	baseline	CA1	1.71448	143.59	6.29739	0.80854	0.00332621	300.683
20190524	42	5	baseline	CA1	1.35391	20.1924	6.75222	0.408649	0.00332621	300.656
20190524	42	5	baseline	CA1	2.13127	164.344	7.10534	1.20763	0.00332621	300.67
20190524	42	5	baseline	CA1	1.47283	275.963	5.9059	0.618875	0.00665242	300.687
20190524	42	5	baseline	CA1	1.3754	286.62	6.09635	0.4538	0.00332621	300.672
20190502	59	1	baseline	L1	1.7325	104.646	6.23493	0.799147	0.00332295	300.937
20190502	59	4	baseline	L1	2.20812	231.278	3.63079	1.04807	0.00664778	378.738
20190502	59	4	baseline	L1	2.78822	206.498	5.51494	2.00988	0.00332389	310.467
20190507	40	3	baseline	L1	1.26702	121.887	7.29772	0.379995	0.0033249	300.771
20190507	40	3	baseline	L1	1.31192	12.9802	5.06001	0.401783	0.0033249	300.76
20190507	40	6	baseline	L1	1.78858	213.183	7.95179	0.870721	0.00664821	300.856
20190507	40	6	baseline	L1	1.26571	247.102	4.42394	0.309571	0.0132964	300.775
20190507	40	6	baseline	L1	2.11489	196.223	5.40902	1.17999	0.0033241	300.853
20190507	40	6	baseline	L1	2.01887	243.773	4.31671	1.09058	0.0033241	300.853
20190507	40	6	baseline	L1	1.23054	146.031	5.84035	0.27928	0.00997231	300.832
20190507	40	6	baseline	L1	1.30238	9.193	14.2648	0.362827	0.0033241	300.832
20190508	41	6	baseline	L1	1.21572	216.462	7.3554	0.2946	0.00332236	301
20190515	65	2	baseline	L1	1.26428	223.261	12.1885	0.358597	0.00664802	300.842
20190515	65	2	baseline	L1	1.27436	205.407	10.9562	0.34851	0.00332401	300.86
20190515	65	2	baseline	L1	1.9263	226.579	8.29978	0.989507	0.00332401	300.857
20190515	65	2	baseline	L1	1.76553	255.02	10.6598	0.864889	0.00332401	300.876
20190515	65	2	baseline	L1	1.21821	176.65	21.2838	0.343836	0.00332401	300.877
20190515	65	2	baseline	L1	2.04388	94.171	15.1958	1.14483	0.00332401	300.862
20190516	66	2	baseline	L1	2.42251	269.216	6.25796	1.55762	0.00332713	300.587
20190516	66	5	baseline	L1	1.84686	167.478	10.9912	1.03274	0.0132934	300.944
20190516	66	5	baseline	L1	1.99251	167.664	9.76999	1.16643	0.00997002	300.953
20190516	66	5	baseline	L1	1.23913	53.593	19.0686	0.329825	0.00332334	300.925
20190516	66	5	baseline	L1	1.26461	61.9669	13.4783	0.320875	0.00332334	300.918
20190516	66	5	baseline	L1	1.29289	33.4956	7.28905	0.340966	0.00332334	300.895
20190520	67	3	baseline	L1	1.3115	291.107	6.76092	0.373032	0.00332621	295.034
20190520	67	3	baseline	L1	1.72924	3.3654	11.3984	0.378118	0.00332621	277.863
20190520	67	3	baseline	L1	1.65537	169.953	10.2207	0.67554	0.00332621	315.664
20190524	42	3	baseline	L1	1.34916	278.87	7.60582	0.403855	0.00665288	298.538
20190524	42	3	baseline	L1	1.66682	58.5627	8.56207	0.791007	0.00332644	285.291
20190524	42	3	baseline	L1	1.61057	163.604	11.5118	0.790936	0.00997931	278.458
20190524	42	6	baseline	L1	1.35395	144.13	22.6325	0.620789	0.0166413	291.526
20190524	42	6	baseline	L1	1.36756	58.7486	8.1831	0.448186	0.00998479	278.661
20190524	42	6	baseline	L1	1.43587	133.816	9.31001	0.64252	0.0199696	279.963
20190524	42	6	baseline	L1	1.28988	119.362	13.0086	0.516758	0.0199696	273.203
20190524	42	6	baseline	L1	1.37847	124.211	14.2906	0.562611	0.0133131	296.936
20190524	42	6	baseline	L1	1.40238	149.837	16.7115	0.646404	0.0166413	283.27
20190524	42	6	baseline	L1	1.37653	149.629	15.16	0.543498	0.0232979	297.902
20190524	42	6	baseline	L1	1.53789	89.5216	13.3845	0.653736	0.00998479	310.419
20190524	42	6	baseline	L1	1.41245	91.34	8.52499	0.506202	0.0133131	299.586
20190524	42	6	baseline	L1	1.4543	121.693	6.30907	0.492807	0.00665653	307.132
20190524	42	6	baseline	L1	1.76763	151.627	6.38419	0.771608	0.00332826	315.582
20190524	42	6	baseline	L1	1.3428	88.6823	16.8362	0.397114	0.00665653	307.142
20190524	42	6	baseline	L1	1.45381	160.02	7.86064	0.463148	0.00332826	313.55
20190502	59	3	baseline	LIII-V	1.7613	204.305	7.15722	0.682804	0.00332297	345.412
20190502	59	3	baseline	LIII-V	2.08203	222.596	6.99874	1.30594	0.00332297	303.521
20190502	59	3	baseline	LIII-V	1.85212	204.535	5.22404	1.00329	0.0099689	359.025
20190507	40	5	baseline	LIII-V	1.28689	202.532	90.9668	0.43733	0.00332272	300.977
20190508	41	1	baseline	LIII-V	1.42769	230.556	9.64012	0.446204	0.00332309	311.185
20190508	41	4	baseline	LIII-V	1.22026	287.879	9.70652	0.216895	0.00332428	300.816
20190508	41	4	baseline	LIII-V	1.4903	211.866	12.8539	0.601001	0.00664856	300.812
20190508	41	4	baseline	LIII-V	1.27727	242.975	5.12494	0.313404	0.00332428	300.814
20190508	41	4	baseline	LIII-V	2.27873	156.021	4.87756	1.37743	0.00664856	300.82
20190508	41	7	baseline	LIII-V	1.27328	213.181	5.09732	0.419546	0.0033243	300.836
20190508	41	7	baseline	LIII-V	1.57073	108.273	4.76526	0.838259	0.0099729	300.843
20190508	41	7	baseline	LIII-V	1.79856	190.446	6.5897	1.22668	0.0099729	300.801
20190508	41	7	baseline	LIII-V	1.4338	165.363	8.59408	0.57561	0.0033243	300.834
20190508	41	7	baseline	LIII-V	1.33248	72.9653	7.77435	0.478316	0.0033243	300.834
20190508	41	7	baseline	LIII-V	1.26861	293.385	4.71904	0.425682	0.0033243	300.814
20190508	41	7	baseline	LIII-V	1.25678	154.694	4.36383	0.384508	0.0066486	300.819
20190516	66	1	baseline	LIII-V	1.2451	173.738	10.0872	0.273603	0.0132942	300.875
20190516	66	1	baseline	LIII-V	1.25382	114.515	15.3222	0.349043	0.00332354	300.925
20190516	66	1	baseline	LIII-V	1.18557	152.126	10.1503	0.175994	0.00664709	300.867
20190524	42	4	baseline	LIII-V	1.59033	241.632	6.27925	0.651602	0.00332781	300.52
20190524	42	4	baseline	LIII-V	1.3009	255.647	6.11524	0.358889	0.00665563	300.402
20190502	59	2	TTX	CA1	1.5778	127.672	8.1531	0.814116	0.0199389	294.278
20190502	59	2	TTX	CA1	1.33189	129.462	4.06045	0.51253	0.00332315	306.755
20190502	59	2	TTX	CA1	1.62051	235.873	3.91713	0.89602	0.00332315	303.196
20190502	59	2	TTX	CA1	1.28584	62.2047	2.36894	0.559201	0.00332315	294.199
20190502	59	5	TTX	CA1	1.93623	163.618	5.79167	0.928762	0.0299156	355.295
20190502	59	5	TTX	CA1	2.00008	206.95	8.09879	1.22564	0.00664792	318.556
20190502	59	5	TTX	CA1	1.44083	287.229	2.90917	0.577253	0.00332396	307.958
20190502	59	5	TTX	CA1	2.12351	150.212	3.75052	1.24204	0.0199438	336.656
20190502	59	5	TTX	CA1	1.6654	152.64	6.18789	0.882078	0.00332396	311.546
20190502	59	5	TTX	CA1	1.26889	290.396	2.22303	0.528023	0.00332396	305.293
20190502	59	5	TTX	CA1	1.95197	162.954	4.15158	1.09794	0.0465354	349.382
20190507	40	4	TTX	CA1	1.43596	156.473	3.52612	0.482525	0.00664704	300.892
20190507	40	4	TTX	CA1	1.42031	295.49	3.33666	0.429147	0.00332352	300.885
20190508	41	2	TTX	CA1	1.50586	82.8531	8.19569	0.611508	0.00332427	291.665
20190508	41	5	TTX	CA1	1.19833	225.045	3.48739	0.239079	0.00332431	300.812
20190508	41	5	TTX	CA1	1.25528	247.286	3.33067	0.305994	0.00332431	300.815
20190508	41	5	TTX	CA1	1.11358	59.3712	3.92271	0.181446	0.00332431	300.816
20190508	41	5	TTX	CA1	1.1144	76.5229	3.24442	0.193149	0.00332431	300.813
20190508	41	5	TTX	CA1	1.38442	174.344	6.28636	0.476853	0.00997294	300.819
20190508	41	5	TTX	CA1	1.10175	269.149	3.41102	0.164894	0.00332431	300.817
20190515	65	4	TTX	CA1	1.68171	170.07	4.5076	0.762407	0.00997467	300.768
20190516	66	6	TTX	CA1	1.59188	213.806	5.75766	0.641843	0.00332232	300.998
20190516	66	6	TTX	CA1	1.49817	182.707	6.65205	0.551181	0.00332232	301.013
20190516	66	6	TTX	CA1	1.43256	212.14	6.15433	0.538607	0.0166116	300.848
20190516	66	6	TTX	CA1	1.29419	172.6	6.77078	0.373977	0.0166116	301.027
20190516	66	6	TTX	CA1	1.38987	44.4272	5.84675	0.436878	0.00332232	301.004
20190520	67	4	TTX	CA1	1.28132	140.467	9.5492	0.327421	0.0332709	300.593
20190520	67	4	TTX	CA1	1.42699	164.152	6.88803	0.532954	0.0266168	300.506
20190520	67	4	TTX	CA1	1.19065	142.443	9.70213	0.198962	0.0299438	300.485
20190520	67	4	TTX	CA1	1.16563	143.534	30.5037	0.277944	0.0166355	300.579
20190520	67	4	TTX	CA1	1.17815	163.664	14.1341	0.244214	0.0332709	300.668
20190520	67	4	TTX	CA1	1.60666	257.067	9.77246	0.678052	0.00332709	300.239
20190520	67	4	TTX	CA1	1.40674	135.365	6.07603	0.471386	0.0133084	300.576
20190520	67	4	TTX	CA1	1.27025	144.108	7.38329	0.322778	0.0465793	300.664
20190520	67	4	TTX	CA1	1.34835	157.949	10.2127	0.359458	0.0133084	300.598
20190524	42	2	TTX	CA1	1.7571	170.334	8.35235	0.820393	0.00332496	300.783
20190524	42	5	TTX	CA1	2.07619	233.282	6.38001	1.20953	0.00665307	300.454
20190524	42	5	TTX	CA1	1.40173	219.034	5.77402	0.46277	0.00332654	300.632
20190524	42	5	TTX	CA1	1.55145	87.6136	6.10175	0.650937	0.0166327	300.649
20190524	42	5	TTX	CA1	1.63822	222.666	6.59303	0.728108	0.00665307	300.638
20190524	42	5	TTX	CA1	1.42382	296.143	5.63589	0.452728	0.00332654	300.61
20190524	42	5	TTX	CA1	1.23625	184.67	8.63269	0.282456	0.00665307	300.629
20190524	42	5	TTX	CA1	1.36238	135.22	6.09199	0.403329	0.00332654	300.617
20190524	42	5	TTX	CA1	1.28998	91.6366	5.71769	0.324046	0.00332654	300.614
20190502	59	1	TTX	L1	1.20077	32.9794	9.10639	0.227381	0.00332295	300.931
20190502	59	1	TTX	L1	2.50385	209.927	5.72401	1.60256	0.00332295	300.939
20190502	59	1	TTX	L1	1.31957	160.986	5.86854	0.396914	0.00996885	300.905
20190502	59	1	TTX	L1	1.18579	183.131	10.5723	0.310107	0.0066459	300.96
20190502	59	4	TTX	L1	2.38045	197.214	5.45594	1.53821	0.00997313	328.036
20190502	59	4	TTX	L1	2.72525	122.254	3.97136	1.95405	0.00332438	303.331
20190507	40	3	TTX	L1	1.45907	146.432	6.49412	0.481373	0.00664769	300.828
20190507	40	6	TTX	L1	1.91208	205.325	8.50293	0.974179	0.00664937	313.718
20190507	40	6	TTX	L1	1.50331	133.766	5.80642	0.626786	0.0332468	309.688
20190507	40	6	TTX	L1	1.50032	194.541	4.48922	0.545214	0.00997405	305.021
20190507	40	6	TTX	L1	1.24651	221.021	8.0827	0.304825	0.00332468	300.056
20190507	40	6	TTX	L1	1.22445	110.991	5.77822	0.275939	0.00664937	303.961
20190507	40	6	TTX	L1	1.36983	173.453	4.57778	0.455593	0.00664937	296.295
20190507	40	6	TTX	L1	1.24552	57.1771	7.69397	0.351953	0.00664937	290.133
20190508	41	3	TTX	L1	1.38455	147.714	10.2479	0.502879	0.00664613	292.722
20190508	41	3	TTX	L1	1.21667	286.895	7.29508	0.258401	0.00332307	301.749
20190508	41	6	TTX	L1	1.23596	264.593	14.1455	0.321384	0.0033233	300.902
20190508	41	6	TTX	L1	1.44428	282.56	3.49968	0.521695	0.0033233	300.916
20190508	41	6	TTX	L1	1.3204	76.5977	5.56124	0.385736	0.0033233	300.913
20190515	65	2	TTX	L1	1.88255	190.276	11.1002	0.852849	0.019949	367.675
20190515	65	2	TTX	L1	1.52636	218.253	13.0117	0.666026	0.00997448	299.765
20190516	66	2	TTX	L1	1.29149	225.922	9.09063	0.388877	0.00332382	300.845
20190516	66	2	TTX	L1	1.7013	132.778	7.73953	0.862733	0.0166191	300.916
20190516	66	2	TTX	L1	1.52205	284.761	6.3248	0.581185	0.00332382	300.873
20190516	66	5	TTX	L1	1.58127	15.5686	9.95672	0.653567	0.00332439	300.809
20190516	66	5	TTX	L1	1.63053	171.699	12.1125	0.887259	0.016622	300.949
20190516	66	5	TTX	L1	1.77446	179.455	8.45297	0.760818	0.0132976	300.714
20190516	66	5	TTX	L1	1.21376	182.931	12.2593	0.24143	0.00332439	300.69
20190516	66	5	TTX	L1	1.92516	286.906	5.72468	1.02095	0.00332439	300.801
20190520	67	3	TTX	L1	1.42815	194.838	6.30186	0.593387	0.0033266	283.63
20190520	67	3	TTX	L1	1.45727	13.3603	6.30213	0.455701	0.0033266	297.389
20190520	67	3	TTX	L1	1.22287	249.949	9.97609	0.271318	0.0033266	304.732
20190520	67	3	TTX	L1	1.81299	297.267	4.52612	0.302121	0.0033266	304.794
20190520	67	3	TTX	L1	1.88969	237.702	9.62945	0.944097	0.0033266	307.59
20190524	42	3	TTX	L1	1.46865	254.598	5.93451	0.503033	0.00332517	304.299
20190524	42	3	TTX	L1	1.92609	195.673	6.94775	0.981612	0.00332517	307.034
20190524	42	3	TTX	L1	2.01945	186.779	8.39985	1.06424	0.00332517	312.262
20190524	42	3	TTX	L1	1.75051	197.156	7.46443	0.909735	0.00997551	284.183
20190524	42	6	TTX	L1	1.79087	239.583	6.69774	0.83295	0.00997102	313.814
20190524	42	6	TTX	L1	1.77386	221.382	7.4522	0.759678	0.00997102	323.369
20190524	42	6	TTX	L1	1.31709	290.843	5.61671	0.204387	0.00332367	311.313
20190524	42	6	TTX	L1	1.50367	40.952	6.57351	0.599057	0.00664735	279.923
20190524	42	6	TTX	L1	2.31662	234.569	7.23389	1.05987	0.00664735	316.467
20190524	42	6	TTX	L1	1.26138	60.1744	7.91922	0.342921	0.00332367	297.606
20190524	42	6	TTX	L1	1.44898	124.806	6.27351	0.488255	0.00332367	302.414
20190524	42	6	TTX	L1	1.47263	61.8459	6.85931	0.525975	0.00332367	291.6
20190502	59	3	TTX	LIII-V	2.22973	192.306	7.52959	1.25233	0.00996856	344.415
20190502	59	3	TTX	LIII-V	2.08124	118.545	6.6857	1.30464	0.00332285	290.791
20190502	59	6	TTX	LIII-V	1.34474	209.763	5.99686	0.741043	0.00664686	256.436
20190502	59	6	TTX	LIII-V	1.29639	206.885	5.29436	0.526315	0.00332343	308.358
20190502	59	6	TTX	LIII-V	1.26796	102.963	2.35225	0.536852	0.00332343	278.628
20190507	40	5	TTX	LIII-V	1.35761	258.978	10.6633	0.440573	0.00664915	300.795
20190508	41	1	TTX	LIII-V	1.49179	235.845	6.3355	0.506082	0.0033233	306.824
20190508	41	1	TTX	LIII-V	1.3707	162.841	8.80807	0.490506	0.0166165	302.382
20190508	41	1	TTX	LIII-V	1.65524	234.521	5.35414	0.722576	0.0033233	307.27
20190508	41	4	TTX	LIII-V	1.21097	35.2805	8.26169	0.274989	0.00332411	289.359
20190508	41	4	TTX	LIII-V	1.44974	164.832	5.57038	0.617175	0.00332411	281.552
20190508	41	4	TTX	LIII-V	2.03231	67.5261	4.90895	1.1375	0.00332411	281.912
20190508	41	4	TTX	LIII-V	1.49893	123.861	5.59271	0.608697	0.00997233	287.064
20190508	41	4	TTX	LIII-V	1.77663	205.234	4.90299	0.836952	0.00332411	308.564
20190508	41	7	TTX	LIII-V	1.22696	159.247	9.86831	0.310137	0.0066466	300.881
20190508	41	7	TTX	LIII-V	1.27982	183.834	12.7293	0.390922	0.0033233	300.9
20190508	41	7	TTX	LIII-V	1.47525	205.821	7.13634	0.677005	0.0132932	300.907
20190508	41	7	TTX	LIII-V	1.31151	247.855	8.28725	0.497849	0.0066466	300.927
20190508	41	7	TTX	LIII-V	1.22747	79.8129	4.40098	0.387055	0.0033233	300.898
20190508	41	7	TTX	LIII-V	1.34181	163.471	8.42371	0.537235	0.0099699	300.888
20190508	41	7	TTX	LIII-V	1.33441	104.589	5.3022	0.460086	0.0033233	300.897
20190508	41	7	TTX	LIII-V	2.02289	114.991	6.6819	1.15874	0.0033233	300.904
20190508	41	7	TTX	LIII-V	1.201	110.641	12.841	0.29383	0.0033233	300.9
20190508	41	7	TTX	LIII-V	1.23106	200.478	4.35512	0.416689	0.0033233	300.916
20190508	41	7	TTX	LIII-V	1.24449	99.2933	5.82093	0.450991	0.0066466	300.909
20190516	66	1	TTX	LIII-V	1.1735	130.817	7.07215	0.207353	0.00332666	300.611
20190516	66	4	TTX	LIII-V	1.50188	247.12	13.1894	0.714924	0.00997067	300.854
20190516	66	4	TTX	LIII-V	1.26921	160.174	10.059	0.303331	0.00332356	300.883
20190524	42	4	TTX	LIII-V	1.21376	172.448	9.8187	0.254696	0.00332756	300.526
20190502	59	2	PHE	CA1	1.88211	162.79	12.9215	0.716743	0.00997404	404.182
20190502	59	2	PHE	CA1	2.18598	183.203	4.09584	1.09584	0.0498702	410.715
20190502	59	2	PHE	CA1	1.94859	189.993	2.99605	1.03536	0.0299221	368.99
20190502	59	2	PHE	CA1	2.35075	140.375	6.1853	1.02956	0.0132987	437.922
20190502	59	2	PHE	CA1	2.12068	116.476	4.029	1.04737	0.0199481	371.575
20190502	59	2	PHE	CA1	2.25531	113.111	4.142	0.903757	0.0132987	421.926
20190502	59	2	PHE	CA1	2.2756	92.2055	9.94424	0.951904	0.00332468	445.607
20190502	59	2	PHE	CA1	1.80062	144.258	2.96481	0.967041	0.0232728	348.84
20190502	59	2	PHE	CA1	2.34639	153.888	4.12313	1.30945	0.0166234	418.449
20190502	59	2	PHE	CA1	2.44084	93.4773	11.91	1.42261	0.00332468	389.108
20190502	59	2	PHE	CA1	2.35476	127.498	3.95739	1.44855	0.00664936	402.269
20190502	59	2	PHE	CA1	2.49688	132.744	3.21101	1.06658	0.0199481	468.483
20190502	59	2	PHE	CA1	2.02981	195.172	3.6839	1.02223	0.0432209	392.47
20190502	59	5	PHE	CA1	1.57583	77.9672	10.9744	0.646104	0.0132989	447.947
20190502	59	5	PHE	CA1	2.6394	107.548	4.55089	1.08523	0.0099742	488.422
20190502	59	5	PHE	CA1	2.27236	132.481	3.93207	0.76836	0.0199484	459.594
20190502	59	5	PHE	CA1	1.63872	68.3006	4.75294	0.875618	0.00664947	362.697
20190502	59	5	PHE	CA1	2.62798	181.131	13.7879	1.85901	0.00664947	336.173
20190502	59	5	PHE	CA1	1.60834	99.0614	4.26596	0.818383	0.0299226	340.926
20190502	59	5	PHE	CA1	2.31046	155.329	3.89088	1.08409	0.0365721	434.364
20190502	59	5	PHE	CA1	2.1758	130.941	3.04668	0.906963	0.0232731	433.344
20190502	59	5	PHE	CA1	1.94439	151.641	2.7387	0.891065	0.0365721	389.557
20190502	59	5	PHE	CA1	1.72097	140.616	3.25466	0.791621	0.0299226	364.161
20190502	59	5	PHE	CA1	2.10625	127.03	8.84694	0.863445	0.0166237	451.374
20190502	59	5	PHE	CA1	2.65423	107.76	2.93374	1.11729	0.0099742	506.154
20190502	59	5	PHE	CA1	2.00339	108.71	3.95256	1.01614	0.00332473	376.53
20190502	59	5	PHE	CA1	2.7862	145.898	2.71257	0.90196	0.0199484	548.64
20190502	59	5	PHE	CA1	1.55596	64.8142	8.33866	0.783878	0.0132989	382.44
20190502	59	5	PHE	CA1	1.74309	199.593	4.37725	0.827042	0.0265979	357.908
20190507	40	1	PHE	CA1	1.29455	142.33	15.4074	0.25272	0.0166262	335.598
20190507	40	1	PHE	CA1	1.5111	143.728	6.7444	0.360747	0.0332525	384.209
20190507	40	1	PHE	CA1	1.44314	160.241	7.56788	0.233204	0.0166262	380.617
20190507	40	1	PHE	CA1	1.45394	162.019	7.51743	0.298976	0.0166262	365.432
20190507	40	1	PHE	CA1	1.57504	111.146	10.3175	0.23605	0.00332525	389.347
20190507	40	1	PHE	CA1	1.30106	147.983	25.4258	0.236114	0.00997575	340.172
20190507	40	1	PHE	CA1	1.24849	162.114	9.55047	0.216238	0.0066505	327.049
20190507	40	1	PHE	CA1	1.49886	161.448	14.0245	0.256366	0.0166262	374.768
20190507	40	1	PHE	CA1	1.69108	129.882	19.3036	0.504366	0.0066505	390.191
20190507	40	1	PHE	CA1	1.37993	152.164	14.7576	0.234896	0.0199515	342.219
20190507	40	1	PHE	CA1	1.70053	141.632	49.6204	0.40293	0.00332525	393.257
20190507	40	1	PHE	CA1	1.26147	98.126	19.8695	0.310867	0.00332525	319.571
20190507	40	1	PHE	CA1	1.24399	120.832	14.1596	0.206015	0.0066505	328.746
20190507	40	1	PHE	CA1	1.62336	169.154	16.7451	0.199055	0.00997575	402.461
20190507	40	1	PHE	CA1	1.49074	120.514	14.7614	0.257868	0.0066505	363.986
20190507	40	1	PHE	CA1	1.31805	189.266	30.5567	0.163042	0.00332525	347.262
20190507	40	1	PHE	CA1	1.41016	148.301	48.6599	0.238925	0.00332525	354.48
20190507	40	1	PHE	CA1	1.44092	123.531	10.8891	0.288201	0.0066505	349.495
20190507	40	1	PHE	CA1	1.40474	134.963	13.039	0.251818	0.00332525	353.696
20190507	40	1	PHE	CA1	1.39718	110.511	84.0671	0.34369	0.00332525	345.608
20190507	40	1	PHE	CA1	1.38183	102.572	50.8798	0.369631	0.00332525	333.702
20190507	40	1	PHE	CA1	1.54491	171.853	15.1896	0.223725	0.0199515	382.685
20190507	40	1	PHE	CA1	1.46984	106.383	48.5868	0.337251	0.00332525	354.598
20190507	40	1	PHE	CA1	1.30921	172.435	13.8909	0.180113	0.0066505	339.753
20190507	40	1	PHE	CA1	1.28328	104.477	63.5441	0.232556	0.00332525	333.09
20190507	40	1	PHE	CA1	1.25832	143.855	8.18703	0.202014	0.0066505	333.621
20190507	40	4	PHE	CA1	1.73001	104.124	95.7586	0.712194	0.00332444	372.133
20190507	40	4	PHE	CA1	1.82889	98.6606	46.7383	0.705114	0.00332444	366.257
20190507	40	4	PHE	CA1	1.65184	92.5546	59.1688	0.545682	0.00332444	361.928
20190507	40	4	PHE	CA1	1.45656	101.232	59.1298	0.43539	0.00332444	336.903
20190507	40	4	PHE	CA1	1.90355	102.196	74.6219	0.55674	0.00332444	415.045
20190507	40	4	PHE	CA1	1.77965	107.338	101.179	0.608022	0.00332444	388.337
20190507	40	4	PHE	CA1	1.65877	183.663	38.7903	0.342006	0.00664888	399.208
20190507	40	4	PHE	CA1	1.79535	100.267	63.18	0.809043	0.00332444	351.577
20190507	40	4	PHE	CA1	1.64042	129.191	90.7591	0.511993	0.00332444	370.804
20190507	40	4	PHE	CA1	1.47765	94.8042	43.6979	0.428044	0.00332444	335.153
20190507	40	4	PHE	CA1	1.65316	110.551	76.6404	0.558696	0.00332444	367.13
20190507	40	4	PHE	CA1	1.74425	99.9461	19.7604	0.764239	0.00332444	329.647
20190507	40	4	PHE	CA1	1.43492	102.196	66.6889	0.417748	0.00332444	335.97
20190507	40	4	PHE	CA1	1.30944	94.4828	29.083	0.387929	0.00332444	296.089
20190507	40	4	PHE	CA1	1.69387	101.553	70.5527	0.615988	0.00332444	368.071
20190507	40	4	PHE	CA1	1.62789	100.589	59.4163	0.666305	0.00332444	338.405
20190507	40	4	PHE	CA1	1.37509	167.434	37.5003	0.35844	0.00664888	340.441
20190507	40	4	PHE	CA1	1.54748	103.803	64.2278	0.630273	0.00332444	332.216
20190507	40	4	PHE	CA1	1.49116	109.909	73.3032	0.42009	0.00332444	347.693
20190507	40	4	PHE	CA1	1.47067	94.1614	115.085	0.470282	0.00332444	343.759
20190508	41	2	PHE	CA1	1.68592	108.374	4.57642	0.464369	0.0232688	411.851
20190508	41	2	PHE	CA1	1.59463	150.39	4.26743	0.323335	0.0365653	377.675
20190508	41	2	PHE	CA1	1.48175	129.849	3.82681	0.256304	0.0166206	357.958
20190508	41	2	PHE	CA1	1.45776	130.544	3.64793	0.322349	0.0199447	350.439
20190508	41	2	PHE	CA1	1.55739	175.556	6.36453	0.334152	0.0265929	371.978
20190508	41	2	PHE	CA1	1.79815	163.135	3.30959	0.391629	0.0332412	407.506
20190508	41	2	PHE	CA1	1.28062	116.074	5.46202	0.258252	0.00997235	327.424
20190508	41	2	PHE	CA1	1.3569	124.92	22.3618	0.203036	0.00664824	353.431
20190508	41	2	PHE	CA1	1.40259	166.102	7.71671	0.190124	0.0132965	361.408
20190508	41	2	PHE	CA1	1.3015	102.552	49.0743	0.289313	0.00332412	329.498
20190508	41	2	PHE	CA1	1.3072	125.11	5.69196	0.284905	0.0132965	338.182
20190508	41	5	PHE	CA1	1.72528	110.323	61.0843	0.531005	0.00332299	383.002
20190508	41	5	PHE	CA1	1.79678	180.913	14.9092	0.315016	0.00996898	427.706
20190508	41	5	PHE	CA1	2.10205	112.968	26.529	0.589428	0.00332299	445.08
20190508	41	5	PHE	CA1	1.5265	113.157	48.6159	0.475818	0.00332299	353.01
20190508	41	5	PHE	CA1	1.47354	82.7426	10.2668	0.456504	0.00996898	370.907
20190508	41	5	PHE	CA1	1.22189	117.88	64.3106	0.289022	0.00332299	313.645
20190508	41	5	PHE	CA1	1.51358	188.532	14.4301	0.294267	0.00664598	371.998
20190508	41	5	PHE	CA1	1.50526	102.767	5.73954	0.228623	0.00996898	378.308
20190508	41	5	PHE	CA1	1.25301	119.391	3.02154	0.268176	0.00332299	322.108
20190508	41	5	PHE	CA1	1.37333	147.35	5.73533	0.284581	0.019938	339.802
20190508	41	5	PHE	CA1	1.4147	123.963	4.3574	0.287621	0.016615	344.08
20190508	41	5	PHE	CA1	1.42043	180.881	24.3813	0.394642	0.00664598	345.531
20190508	41	5	PHE	CA1	1.55856	95.6357	13.4356	0.347677	0.013292	393.103
20190508	41	5	PHE	CA1	1.27799	102.956	26.6473	0.284806	0.00332299	322.069
20190508	41	5	PHE	CA1	1.36873	109.19	33.4516	0.265352	0.00332299	343.7
20190508	41	5	PHE	CA1	1.26247	136.582	11.2363	0.217955	0.00332299	328.234
20190508	41	5	PHE	CA1	1.33829	107.868	40.8453	0.299315	0.00332299	331.877
20190515	65	1	PHE	CA1	1.53855	172.164	25.9328	0.292455	0.00664775	345.374
20190515	65	1	PHE	CA1	1.71196	163.186	28.6977	0.392984	0.00664775	353.935
20190515	65	1	PHE	CA1	1.5279	162.976	5.54398	0.299775	0.00997163	349.595
20190515	65	1	PHE	CA1	1.59112	174.684	19.5763	0.297198	0.00664775	353.62
20190515	65	1	PHE	CA1	1.30139	199.099	66.1339	0.222943	0.00332388	329.68
20190515	65	4	PHE	CA1	1.64141	273.342	17.0344	0.284341	0.0099684	343.902
20190515	65	4	PHE	CA1	1.50583	240.563	17.6875	0.297004	0.0033228	317.435
20190515	65	4	PHE	CA1	1.80037	237.923	15.3778	0.431842	0.0033228	339.696
20190515	65	4	PHE	CA1	1.69553	243.203	36.9074	0.395621	0.0033228	330.549
20190515	65	4	PHE	CA1	1.51855	187.269	22.0439	0.488199	0.0066456	322.991
20190515	65	4	PHE	CA1	1.90283	248.482	24.0887	0.424428	0.0033228	353.765
20190515	65	4	PHE	CA1	1.3771	241.553	27.7661	0.397959	0.0033228	312.802
20190515	65	4	PHE	CA1	1.41644	241.553	18.619	0.438374	0.0033228	307.093
20190515	65	4	PHE	CA1	1.80454	247.822	34.8329	0.388426	0.0033228	350.2
20190515	65	4	PHE	CA1	1.75874	242.543	30.6452	0.299018	0.0033228	342.93
20190515	65	4	PHE	CA1	1.47913	240.893	33.5879	0.476068	0.0033228	318.317
20190515	65	4	PHE	CA1	1.53748	236.603	25.9593	0.225119	0.0033228	337.394
20190515	65	4	PHE	CA1	1.80523	238.913	15.7577	0.463616	0.0033228	340.67
20190515	65	4	PHE	CA1	1.31604	241.553	29.2372	0.187482	0.0033228	312.596
20190515	65	4	PHE	CA1	1.21143	241.553	34.1495	0.171124	0.0033228	305.085
20190516	66	3	PHE	CA1	1.42674	97.68	7.62658	0.31966	0.00664872	370.858
20190516	66	3	PHE	CA1	1.92924	110.445	41.4786	0.729369	0.00332436	376.659
20190516	66	3	PHE	CA1	1.82137	194.528	8.50598	0.191707	0.00664872	443.69
20190516	66	3	PHE	CA1	1.99046	108.78	12.0441	0.846915	0.00332436	362.458
20190516	66	3	PHE	CA1	1.74864	108.78	13.8514	0.503528	0.00332436	368.951
20190516	66	3	PHE	CA1	1.75703	144.115	12.8916	0.449787	0.00997307	382.95
20190516	66	3	PHE	CA1	1.91416	112.665	25.3694	0.752718	0.00332436	377.501
20190516	66	3	PHE	CA1	1.58742	109.335	12.0667	0.434676	0.00332436	349.54
20190516	66	3	PHE	CA1	1.64852	110.445	15.2603	0.454155	0.00332436	365.103
20190516	66	6	PHE	CA1	1.76293	76.1774	13.7117	0.708256	0.00674367	472.598
20190516	66	6	PHE	CA1	1.52794	107.333	39.6792	0.592948	0.00449578	463.111
20190516	66	6	PHE	CA1	1.59495	122.586	61.3073	0.568969	0.00224789	506.697
20190516	66	6	PHE	CA1	1.3223	116.485	68.6191	0.33172	0.00224789	483.854
20190516	66	6	PHE	CA1	1.4685	123.141	94.3464	0.489467	0.00224789	495.162
20190516	66	6	PHE	CA1	1.32919	114.266	50.2341	0.312662	0.00224789	490.963
20190516	66	6	PHE	CA1	1.41037	169.18	28.7954	0.334397	0.00674367	543.621
20190516	66	6	PHE	CA1	1.32983	155.979	10.1698	0.314745	0.0112395	537.996
20190516	66	6	PHE	CA1	1.45438	77.3793	32.9353	0.514966	0.00449578	428.04
20190516	66	6	PHE	CA1	1.35994	238.886	34.6293	0.362865	0.00674367	501.188
20190516	66	6	PHE	CA1	2.25142	118.704	55.0482	1.02298	0.00224789	618.843
20190516	66	6	PHE	CA1	2.0955	119.258	81.3307	0.825391	0.00224789	635.352
20190516	66	6	PHE	CA1	2.05317	132.016	89.9084	1.0482	0.00224789	562.89
20190516	66	6	PHE	CA1	1.90261	125.36	90.8908	0.85076	0.00224789	554.957
20190516	66	6	PHE	CA1	1.40687	114.266	54.3213	0.444856	0.00224789	468.495
20190520	67	1	PHE	CA1	1.60732	163.544	14.0797	0.357485	0.0232784	374.288
20190520	67	1	PHE	CA1	1.77175	118.693	33.3073	0.46068	0.0133019	373.454
20190520	67	1	PHE	CA1	1.76824	91.7745	48.3699	0.601509	0.00665097	439.003
20190520	67	1	PHE	CA1	1.72389	170.717	11.9258	0.246815	0.00665097	443.468
20190520	67	1	PHE	CA1	1.89913	186.153	4.43095	0.237187	0.00997645	443.99
20190520	67	1	PHE	CA1	1.66011	198.533	13.8438	0.388422	0.0232784	395.152
20190520	67	1	PHE	CA1	1.94128	185.701	19.9195	0.401126	0.0232784	447.329
20190520	67	1	PHE	CA1	1.57242	208.097	144.815	0.461676	0.00332548	382.236
20190520	67	1	PHE	CA1	1.54366	182.085	4.40228	0.293222	0.0266039	377.576
20190520	67	1	PHE	CA1	1.96678	126.364	31.6112	0.722478	0.00665097	417.88
20190520	67	1	PHE	CA1	1.76552	172.112	12.7086	0.313872	0.0199529	417.087
20190520	67	1	PHE	CA1	1.81189	175.181	20.7139	0.348837	0.0232784	419.021
20190520	67	1	PHE	CA1	1.88854	192.475	7.77723	0.27357	0.0199529	451
20190520	67	1	PHE	CA1	1.35954	97.0746	23.7388	0.288304	0.00332548	337.023
20190520	67	1	PHE	CA1	1.50657	105.443	48.7337	0.531259	0.00332548	341.262
20190520	67	4	PHE	CA1	1.20409	50.67	33.4273	0.315034	0.00997783	322.237
20190520	67	4	PHE	CA1	1.48584	181.782	7.39354	0.188821	0.0365854	387.425
20190520	67	4	PHE	CA1	1.50138	174.83	20.4203	0.186398	0.0199557	384.394
20190520	67	4	PHE	CA1	1.26277	60.4966	20.6082	0.39298	0.0133038	336.237
20190520	67	4	PHE	CA1	1.27063	47.8757	39.0474	0.433999	0.00997783	338.185
20190520	67	4	PHE	CA1	1.157	72.6518	29.5309	0.290375	0.00665188	294.196
20190520	67	4	PHE	CA1	1.14677	68.4603	29.7191	0.208622	0.00665188	308.332
20190520	67	4	PHE	CA1	1.72514	149.984	18.3412	0.432198	0.0266075	417.934
20190520	67	4	PHE	CA1	1.66347	159.694	23.392	0.348676	0.0133038	381.265
20190520	67	4	PHE	CA1	1.27111	119.205	11.0583	0.228425	0.0332594	346.656
20190520	67	4	PHE	CA1	1.40469	196.719	51.8678	0.321989	0.00997783	355.936
20190520	67	4	PHE	CA1	1.29824	86.6233	14.335	0.20937	0.0166297	345.924
20190520	67	5	PHE	CA1	1.94999	108.915	53.3613	0.580079	0.00332785	415.649
20190520	67	5	PHE	CA1	1.39626	161.977	40.1439	0.250963	0.00332785	351.652
20190520	67	5	PHE	CA1	1.38464	131.117	25.972	0.306495	0.0133114	349.796
20190520	67	5	PHE	CA1	1.65432	87.6908	26.5554	0.471877	0.00998354	372.308
20190520	67	5	PHE	CA1	1.48418	125.113	42.8466	0.458891	0.00332785	346.907
20190520	67	5	PHE	CA1	1.72404	141.497	23.1563	0.478334	0.00998354	391.199
20190520	67	5	PHE	CA1	1.7276	114.501	71.9117	0.382227	0.00332785	412.71
20190520	67	5	PHE	CA1	2.13421	113.384	50.5853	0.720619	0.00332785	436.466
20190520	67	5	PHE	CA1	1.69035	105.564	26.9217	0.34449	0.0066557	426.764
20190520	67	5	PHE	CA1	2.37167	105.564	50.3016	0.956633	0.00332785	451.22
20190520	67	5	PHE	CA1	1.82463	119.528	37.8982	0.552383	0.0066557	391.765
20190520	67	5	PHE	CA1	1.74226	120.086	18.9424	0.512879	0.0066557	381.452
20190520	67	5	PHE	CA1	1.89225	130.419	15.8147	0.504333	0.0066557	416.053
20190520	67	5	PHE	CA1	1.89064	122.041	29.2813	0.49347	0.0066557	390.284
20190520	67	5	PHE	CA1	1.35457	113.384	51.7045	0.32035	0.00332785	336.964
20190520	67	5	PHE	CA1	1.29569	162.535	87.4619	0.275989	0.00332785	330.514
20190524	42	2	PHE	CA1	1.8593	129.844	50.0115	0.372804	0.00665849	418.769
20190524	42	2	PHE	CA1	1.86057	124.55	43.0241	0.461051	0.00665849	396.351
20190524	42	2	PHE	CA1	1.70522	135.974	85.7614	0.636471	0.00332924	371.737
20190524	42	2	PHE	CA1	1.29949	128.729	43.5942	0.205605	0.00665849	335.394
20190524	42	2	PHE	CA1	1.69937	133.466	56.2801	0.259013	0.00665849	396.143
20190524	42	2	PHE	CA1	1.43807	131.516	54.7736	0.297327	0.00332924	355.858
20190524	42	2	PHE	CA1	1.941	127.243	24.6318	0.283445	0.00998773	449.314
20190524	42	2	PHE	CA1	1.86168	117.584	62.1221	0.357987	0.00332924	433.259
20190524	42	2	PHE	CA1	1.75443	175.763	26.5148	0.310763	0.0166462	401.975
20190524	42	2	PHE	CA1	1.44982	102.538	27.0014	0.247547	0.013317	401.878
20190524	42	2	PHE	CA1	1.43048	173.311	58.1327	0.173115	0.00332924	364.472
20190524	42	2	PHE	CA1	1.66057	129.287	29.0193	0.256485	0.00998773	394.383
20190524	42	2	PHE	CA1	1.42039	116.469	70.5559	0.283404	0.00332924	352.975
20190524	42	2	PHE	CA1	1.48852	134.859	95.9352	0.330235	0.00332924	367.123
20190524	42	5	PHE	CA1	1.76662	199.406	14.9648	0.348951	0.0199664	427.1
20190524	42	5	PHE	CA1	1.65007	137.071	15.0986	0.272241	0.0166386	434.757
20190524	42	5	PHE	CA1	1.57437	145.226	23.9749	0.47802	0.0166386	384.986
20190524	42	5	PHE	CA1	1.52051	123.302	25.7797	0.380251	0.0133109	406.386
20190524	42	5	PHE	CA1	1.46911	86.2975	37.6126	0.45898	0.00665546	367.515
20190524	42	5	PHE	CA1	1.73996	144.946	15.4217	0.283898	0.0266218	427.335
20190524	42	5	PHE	CA1	1.43279	52.3185	23.7347	0.47056	0.00998319	370.489
20190524	42	5	PHE	CA1	1.50096	145.016	12.809	0.232814	0.0266218	391.084
20190524	42	5	PHE	CA1	1.68511	103.054	25.6456	0.428276	0.00665546	426.839
20190524	42	5	PHE	CA1	1.58531	104.451	78.2961	0.432853	0.00332773	368.198
20190524	42	5	PHE	CA1	1.76141	115.622	87.562	0.582195	0.00332773	396.441
20190524	42	5	PHE	CA1	1.62215	131.82	56.3532	0.320067	0.00332773	389.196
20190524	42	5	PHE	CA1	1.53818	138.337	20.3887	0.173008	0.00998319	379.224
20190524	42	5	PHE	CA1	1.46358	111.712	40.1089	0.281014	0.00332773	362.587
20190524	42	5	PHE	CA1	1.77504	103.334	55.5959	0.303851	0.00665546	440.475
20190524	42	5	PHE	CA1	1.70784	107.802	46.5491	0.366755	0.00332773	396.009
20190524	42	5	PHE	CA1	1.63917	182.277	37.121	0.199826	0.00998319	408.659
20190524	42	5	PHE	CA1	1.96943	148.437	15.9991	0.224268	0.0133109	486.582
20190524	42	5	PHE	CA1	1.73805	127.817	25.7343	0.434285	0.0199664	436.766
20190524	42	5	PHE	CA1	1.36303	123.777	14.6698	0.29127	0.0166386	352.575
20190524	42	5	PHE	CA1	1.54736	190.469	27.8507	0.230476	0.0133109	400.435
20190524	42	5	PHE	CA1	2.07461	181.043	11.6661	0.202554	0.0266218	507.656
20190429	56	1	PHE	L1	3.72046	155.585	20.477	2.16604	0.00332519	463.587
20190429	56	1	PHE	L1	5.92508	151.474	19.3708	4.09939	0.00332519	573.11
20190429	56	1	PHE	L1	4.99497	137.244	16.158	3.65139	0.00332519	468.608
20190429	56	1	PHE	L1	3.53024	140.722	17.5475	2.5054	0.00332519	391.524
20190502	59	1	PHE	L1	2.34328	147.405	5.67184	0.831288	0.0033241	433.048
20190502	59	1	PHE	L1	3.33035	148.356	14.3482	1.89945	0.0033241	475.804
20190502	59	1	PHE	L1	2.98985	204.042	3.53284	0.827202	0.00997231	554.492
20190502	59	1	PHE	L1	2.99454	171.074	3.74317	0.766326	0.00997231	543.63
20190502	59	1	PHE	L1	2.88043	111.394	5.04671	1.24717	0.0166205	567.47
20190502	59	1	PHE	L1	3.61583	152.001	7.03269	0.894216	0.00664821	604.615
20190502	59	1	PHE	L1	2.37959	137.895	7.04206	1.12449	0.0132964	566.468
20190502	59	1	PHE	L1	3.19631	188.108	5.48055	1.4143	0.0166205	500.185
20190502	59	1	PHE	L1	2.68695	179.993	3.60642	1.05401	0.0166205	462.538
20190502	59	1	PHE	L1	3.11131	152.477	18.7787	1.40691	0.0033241	508.514
20190502	59	1	PHE	L1	3.24002	176.506	3.03649	1.66529	0.0166205	551.221
20190502	59	4	PHE	L1	2.42588	104.94	2.51681	1.17646	0.0166281	425.63
20190502	59	4	PHE	L1	1.34586	42.9795	7.32078	0.663054	0.00665122	341.966
20190502	59	4	PHE	L1	2.28788	98.4214	7.76478	1.11059	0.00665122	400.976
20190502	59	4	PHE	L1	2.7541	88.8349	10.6389	1.55484	0.00332561	434.343
20190502	59	4	PHE	L1	2.14484	134.019	3.31255	0.801308	0.0166281	422.399
20190502	59	4	PHE	L1	2.61667	88.8349	10.8475	1.50844	0.00332561	388.146
20190502	59	4	PHE	L1	2.43823	96.8237	16.5774	1.08644	0.00665122	406.678
20190502	59	4	PHE	L1	2.59304	87.5567	11.912	1.43077	0.00332561	410.447
20190502	59	4	PHE	L1	1.83375	170.16	6.15735	0.834767	0.00665122	379.236
20190502	59	4	PHE	L1	1.78903	105.771	2.75306	0.749371	0.00332561	396.406
20190502	59	4	PHE	L1	2.34389	94.9064	2.59778	1.23925	0.00665122	416.69
20190507	40	3	PHE	L1	1.56337	88.7595	100.716	0.817083	0.00332548	300.82
20190507	40	3	PHE	L1	1.76132	81.1786	87.0158	1.00898	0.00332548	300.825
20190507	40	3	PHE	L1	1.53337	79.2834	59.496	0.739246	0.00332548	300.771
20190507	40	3	PHE	L1	1.46198	80.231	69.383	0.615095	0.00332548	300.779
20190507	40	3	PHE	L1	1.65714	77.0723	53.7968	0.81718	0.00332548	300.781
20190507	40	3	PHE	L1	1.75763	86.2325	92.463	0.999884	0.00332548	300.83
20190507	40	3	PHE	L1	1.47539	76.7564	48.7162	0.611912	0.00332548	300.737
20190507	40	3	PHE	L1	1.56495	85.6008	55.321	0.753412	0.00332548	300.773
20190507	40	3	PHE	L1	1.66542	93.8134	87.1907	0.982334	0.00332548	300.831
20190507	40	3	PHE	L1	1.73369	79.2834	52.5122	0.920168	0.00332548	300.817
20190507	40	3	PHE	L1	1.40728	69.8073	38.6028	0.50612	0.00332548	300.765
20190507	40	3	PHE	L1	1.53172	83.3897	41.3988	0.657674	0.00332548	300.746
20190507	40	3	PHE	L1	1.55878	77.0723	52.2001	0.746064	0.00332548	300.775
20190507	40	3	PHE	L1	1.69524	75.8088	44.6513	0.885508	0.00332548	300.805
20190507	40	3	PHE	L1	1.55783	78.3358	49.5991	0.744815	0.00332548	300.777
20190507	40	3	PHE	L1	1.62415	84.6532	71.8211	0.860043	0.00332548	300.8
20190507	40	3	PHE	L1	1.41014	101.71	62.0874	0.58343	0.00332548	300.775
20190507	40	3	PHE	L1	1.54087	84.969	63.5271	0.718538	0.00332548	300.786
20190507	40	3	PHE	L1	1.36022	77.3881	54.5654	0.500814	0.00332548	300.752
20190507	40	6	PHE	L1	1.51073	69.7011	21.0439	0.488291	0.00997456	403.63
20190507	40	6	PHE	L1	1.37789	32.4635	22.1343	0.466695	0.00664971	297.422
20190507	40	6	PHE	L1	2.11537	175.049	25.9185	0.513076	0.00664971	474.445
20190507	40	6	PHE	L1	1.86043	110.758	53.0782	0.621209	0.00332485	403.163
20190507	40	6	PHE	L1	1.84646	83.5459	26.2109	0.697138	0.00664971	428.584
20190507	40	6	PHE	L1	1.90763	111.394	60.4038	0.786806	0.00332485	379.67
20190507	40	6	PHE	L1	2.06161	103.756	53.0789	0.76869	0.00332485	422.21
20190507	40	6	PHE	L1	2.02786	117.442	66.0979	0.767248	0.00332485	403.719
20190507	40	6	PHE	L1	1.5721	121.579	47.4528	0.430582	0.00332485	365.441
20190507	40	6	PHE	L1	1.32149	109.803	54.1808	0.377824	0.00332485	321.261
20190507	40	6	PHE	L1	1.36822	60.153	8.22073	0.505523	0.00332485	312.324
20190508	41	3	PHE	L1	1.47609	91.0889	24.0686	0.480505	0.00997275	382.195
20190508	41	3	PHE	L1	2.26109	142.955	36.3147	0.824192	0.0066485	468.579
20190508	41	3	PHE	L1	1.87351	59.3524	18.6697	1.04013	0.0066485	350.368
20190508	41	3	PHE	L1	2.35149	132.293	72.9365	0.745881	0.00332425	481.859
20190508	41	3	PHE	L1	2.06176	90.2082	38.0107	0.829587	0.0066485	367.331
20190508	41	3	PHE	L1	2.7773	117.573	56.5653	1.37608	0.00332425	519.821
20190508	41	3	PHE	L1	2.59613	121.913	64.6461	1.0076	0.00332425	496.961
20190508	41	3	PHE	L1	2.3967	112.1	59.1992	0.881589	0.00332425	474.233
20190508	41	3	PHE	L1	3.14323	106.627	42.393	1.67305	0.00332425	537.487
20190508	41	3	PHE	L1	2.69643	104.928	37.9307	1.38083	0.00332425	466.081
20190508	41	3	PHE	L1	1.98104	110.024	57.9804	0.834783	0.00332425	414.901
20190508	41	6	PHE	L1	2.54204	117.959	77.6292	0.572279	0.00332379	548.231
20190508	41	6	PHE	L1	1.74329	66.0797	31.2135	0.727246	0.00664758	420.783
20190508	41	6	PHE	L1	2.13519	64.3756	40.9155	1.06363	0.00664758	450.763
20190508	41	6	PHE	L1	2.24718	114.74	55.5124	0.876753	0.00332379	442.045
20190508	41	6	PHE	L1	2.16719	98.8355	55.4152	0.947263	0.00332379	416.33
20190508	41	6	PHE	L1	1.98879	78.1974	26.4133	0.935767	0.00664758	414.745
20190508	41	6	PHE	L1	1.91939	117.201	45.5844	0.482587	0.00332379	423.09
20190508	41	6	PHE	L1	1.93355	123.071	66.7812	0.685182	0.00332379	403.395
20190508	41	6	PHE	L1	2.14013	125.154	76.7787	0.654869	0.00332379	457.03
20190508	41	6	PHE	L1	2.16226	112.657	50.4214	0.544939	0.00332379	463.076
20190508	41	6	PHE	L1	2.46661	122.882	67.3055	0.628892	0.00332379	519.845
20190508	41	6	PHE	L1	1.33676	100.161	46.8584	0.46114	0.00332379	303.005
20190508	41	6	PHE	L1	1.62514	99.2142	66.0816	0.730643	0.00332379	337.469
20190508	41	6	PHE	L1	1.61668	100.918	30.354	0.519933	0.00332379	357.173
20190508	41	6	PHE	L1	1.7299	101.865	42.9475	0.534995	0.00332379	376.776
20190508	41	6	PHE	L1	1.59908	98.4568	48.5274	0.433459	0.00332379	371.229
20190508	41	6	PHE	L1	1.77595	116.633	45.8384	0.4612	0.00332379	398.881
20190509	42	1	PHE	L1	1.72703	93.9877	51.0298	0.869753	0.00332365	325.844
20190509	42	1	PHE	L1	2.49423	96.4461	32.6917	1.45251	0.00332365	384.468
20190509	42	1	PHE	L1	2.9676	97.5808	18.1732	1.57283	0.00332365	454.372
20190509	42	1	PHE	L1	2.71185	98.1481	26	1.77308	0.00332365	383.593
20190509	42	1	PHE	L1	1.65123	159.514	6.97256	0.740838	0.0066473	311.465
20190509	42	1	PHE	L1	2.11963	96.257	21.0436	0.942715	0.00332365	373.176
20190509	42	1	PHE	L1	1.92717	100.985	55.1672	1.06548	0.00332365	345.09
20190509	42	1	PHE	L1	1.94087	117.816	46.4681	1.0267	0.00332365	348.984
20190509	42	1	PHE	L1	2.8509	101.174	28.1265	1.3926	0.00332365	449.589
20190509	42	1	PHE	L1	2.30381	106.658	45.4783	1.32837	0.00332365	384.671
20190509	42	1	PHE	L1	2.71374	107.793	58.5135	1.70783	0.00332365	432.182
20190509	42	1	PHE	L1	2.24644	100.796	38.8061	1.34324	0.00332365	349.202
20190509	42	1	PHE	L1	1.89096	105.334	14.759	0.636094	0.00332365	382.463
20190509	42	1	PHE	L1	1.98699	110.818	56.089	0.742642	0.00332365	406.495
20190509	42	1	PHE	L1	1.81108	101.363	33.0829	0.747676	0.00332365	355.903
20190509	42	1	PHE	L1	1.7831	106.469	18.4315	0.588802	0.00332365	370.593
20190509	42	1	PHE	L1	1.37237	109.495	47.3963	0.402164	0.00332365	323.03
20190509	42	1	PHE	L1	1.31408	198.565	13.9893	0.306947	0.00332365	316.956
20190509	42	1	PHE	L1	1.72024	193.46	10.0123	0.711982	0.00332365	324.659
20190509	42	1	PHE	L1	2.10164	191.19	14.8774	1.1052	0.00332365	335.243
20190509	42	1	PHE	L1	1.67824	191.758	12.7354	0.808179	0.00332365	286.1
20190509	42	1	PHE	L1	1.81526	193.649	11.6605	0.874363	0.00332365	307.801
20190515	65	2	PHE	L1	1.52477	58.3278	47.4858	0.840954	0.00664528	307.693
20190515	65	2	PHE	L1	1.62164	68.7604	24.8334	0.775523	0.00664528	325.543
20190515	65	2	PHE	L1	1.84985	86.9385	67.0827	0.877385	0.00332264	347.618
20190515	65	2	PHE	L1	1.6521	70.1831	24.0168	0.866872	0.00664528	304.226
20190515	65	2	PHE	L1	1.88756	87.5708	70.9653	1.05065	0.00332264	346.162
20190515	65	2	PHE	L1	1.63018	85.0417	86.418	0.792075	0.00332264	336.282
20190515	65	2	PHE	L1	1.90506	85.9901	29.6048	0.91232	0.00332264	340.501
20190515	65	2	PHE	L1	1.90989	86.9385	39.3711	1.02046	0.00332264	326.77
20190515	65	2	PHE	L1	1.49026	58.644	25.6739	0.691541	0.00664528	291.839
20190515	65	2	PHE	L1	1.81477	87.2546	26.0636	0.909704	0.00332264	314.992
20190515	65	2	PHE	L1	1.64494	91.9967	51.1977	0.717964	0.00332264	329.412
20190515	65	2	PHE	L1	1.91959	92.9452	75.1816	0.947103	0.00332264	371.905
20190515	65	2	PHE	L1	1.83274	85.0417	38.5291	0.84431	0.00332264	345.27
20190516	66	2	PHE	L1	1.8855	103.141	77.7127	0.920821	0.00332724	357.166
20190516	66	2	PHE	L1	1.94731	103.695	57.5381	0.995117	0.00332724	346.818
20190516	66	2	PHE	L1	1.50056	102.032	57.4974	0.564209	0.00332724	291.835
20190516	66	2	PHE	L1	2.00332	99.8136	52.4156	1.09746	0.00332724	342.139
20190516	66	2	PHE	L1	1.7073	129.758	91.5807	0.79228	0.00332724	347.411
20190516	66	2	PHE	L1	2.01717	103.695	57.6467	1.08207	0.00332724	328.142
20190516	66	2	PHE	L1	1.75616	128.649	109.859	0.736276	0.00332724	375.542
20190516	66	2	PHE	L1	2.3427	102.586	83.1977	1.55137	0.00332724	366.336
20190516	66	2	PHE	L1	2.62533	102.032	57.8762	1.56608	0.00332724	401.6
20190516	66	2	PHE	L1	2.15698	101.477	53.9934	1.32196	0.00332724	344.442
20190516	66	2	PHE	L1	1.84627	98.7046	36.1148	0.842868	0.00332724	339.845
20190516	66	2	PHE	L1	2.35025	102.586	56.087	1.20506	0.00332724	403.443
20190516	66	2	PHE	L1	2.14608	100.368	41.2251	1.07384	0.00332724	370.124
20190516	66	2	PHE	L1	1.81357	92.6048	13.3929	0.490542	0.00665447	386.394
20190516	66	2	PHE	L1	1.53142	100.923	51.9671	0.457167	0.00332724	346.216
20190516	66	2	PHE	L1	1.79353	93.4366	12.0584	0.436233	0.00665447	386.024
20190516	66	2	PHE	L1	1.91092	83.7325	59.4104	1.05245	0.00332724	331.736
20190516	66	2	PHE	L1	1.66761	60.1654	30.3804	0.717666	0.00665447	382.09
20190516	66	2	PHE	L1	1.58251	65.9879	15.4128	0.919296	0.00665447	269.739
20190516	66	2	PHE	L1	2.08337	99.2591	32.685	1.17704	0.00332724	332.177
20190516	66	2	PHE	L1	1.86382	103.695	33.0131	0.746085	0.00332724	360.971
20190516	66	2	PHE	L1	1.6547	99.2591	33.2137	0.301169	0.00332724	393.196
20190516	66	5	PHE	L1	1.63613	85.0083	29.041	0.562407	0.00332685	339.989
20190516	66	5	PHE	L1	1.59634	67.7844	20.175	0.802012	0.00665369	273.716
20190516	66	5	PHE	L1	1.56609	101.491	20.3548	0.643709	0.00998054	338.211
20190516	66	5	PHE	L1	1.57609	114.733	13.1441	0.637546	0.00665369	306.698
20190516	66	5	PHE	L1	2.3596	86.1196	40.4826	1.14437	0.00332685	398.001
20190516	66	5	PHE	L1	1.79124	81.6747	20.3699	0.658759	0.00332685	354.778
20190516	66	5	PHE	L1	2.17227	89.4532	76.6253	1.10821	0.00332685	384.352
20190516	66	5	PHE	L1	2.04129	85.5639	45.4046	1.03057	0.00332685	351.613
20190516	66	5	PHE	L1	2.24061	92.7869	55.2454	1.0389	0.00332685	402.321
20190516	66	5	PHE	L1	2.10363	83.3415	47.4716	0.960429	0.00332685	387.895
20190516	66	5	PHE	L1	1.26033	78.0632	20.6106	0.326702	0.00665369	300.82
20190516	66	5	PHE	L1	1.99288	89.4532	68.1889	0.931891	0.00332685	373.361
20190520	67	3	PHE	L1	2.0633	85.738	48.6785	1.10301	0.00332624	355.406
20190520	67	3	PHE	L1	2.20457	97.4295	78.6087	1.03718	0.00332624	424.59
20190520	67	3	PHE	L1	2.04524	96.8728	58.6558	0.84075	0.00332624	394.182
20190520	67	3	PHE	L1	2.42466	86.8514	37.369	1.22631	0.00332624	399.914
20190520	67	3	PHE	L1	1.80776	85.738	54.0266	0.745159	0.00332624	360.472
20190520	67	3	PHE	L1	2.1085	85.1812	40.9257	1.11841	0.00332624	356.917
20190520	67	3	PHE	L1	1.91955	86.8514	22.7285	0.819347	0.00332624	369.966
20190520	67	3	PHE	L1	2.43886	98.543	68.0421	1.0936	0.00332624	453.013
20190520	67	3	PHE	L1	2.10092	86.8514	60.4675	0.965753	0.00332624	389.827
20190520	67	3	PHE	L1	2.03792	90.7486	64.0661	0.948302	0.00332624	384.139
20190520	67	3	PHE	L1	2.49623	91.3054	60.9788	1.27202	0.00332624	419.835
20190520	67	3	PHE	L1	2.45195	92.4188	69.7756	1.09712	0.00332624	453.793
20190520	67	3	PHE	L1	2.48023	85.738	50.0204	1.35026	0.00332624	407.04
20190520	67	3	PHE	L1	2.38817	96.316	71.0132	1.16312	0.00332624	441.475
20190520	67	3	PHE	L1	1.92032	132.782	36.6486	0.553715	0.00665248	403.756
20190520	67	3	PHE	L1	2.04634	87.4082	67.9539	1.02992	0.00332624	372.6
20190520	67	3	PHE	L1	1.69897	93.5323	42.552	0.76624	0.00332624	334.49
20190520	67	3	PHE	L1	2.0095	91.3054	63.9949	1.02215	0.00332624	370.926
20190520	67	3	PHE	L1	1.62305	83.511	63.9955	0.677517	0.00332624	329.776
20190520	67	3	PHE	L1	1.89371	95.2025	92.6341	0.769079	0.00332624	393.445
20190520	67	3	PHE	L1	1.79314	85.738	57.6381	0.849947	0.00332624	340.711
20190520	67	3	PHE	L1	1.65595	106.894	74.6626	0.495424	0.00332624	374.774
20190524	42	3	PHE	L1	1.82886	95.0709	40.1018	0.949763	0.00332469	314.533
20190524	42	3	PHE	L1	2.27065	94.5149	84.165	1.44141	0.00332469	368.655
20190524	42	3	PHE	L1	2.18365	91.1791	58.991	1.42074	0.00332469	344.94
20190524	42	3	PHE	L1	2.47937	107.858	86.1327	1.29952	0.00332469	441.838
20190524	42	3	PHE	L1	1.75378	74.778	37.3214	0.86586	0.00664938	370.618
20190524	42	3	PHE	L1	1.9537	98.4067	95.0065	0.988216	0.00332469	383.752
20190524	42	3	PHE	L1	2.17525	93.403	54.5647	1.2743	0.00332469	358.022
20190524	42	3	PHE	L1	2.18608	93.403	79.2856	1.15729	0.00332469	394.374
20190524	42	3	PHE	L1	1.46009	60.6007	23.5658	0.706217	0.00997408	303.691
20190524	42	6	PHE	L1	2.01494	102.356	39.3155	0.847139	0.00668274	436.196
20190524	42	6	PHE	L1	2.38211	144.077	62.3027	0.455453	0.00334137	499.906
20190524	42	6	PHE	L1	1.67649	71.0184	26.1977	0.700399	0.0100241	385.668
20190524	42	6	PHE	L1	2.15114	151.864	59.102	0.489383	0.00334137	451.728
20190524	42	6	PHE	L1	2.28853	139.626	64.7058	0.674808	0.00334137	458.501
20190524	42	6	PHE	L1	1.97461	99.5741	37.9224	0.825439	0.00668274	424.273
20190524	42	6	PHE	L1	2.09541	136.845	73.3802	0.712216	0.00334137	435.21
20190524	42	6	PHE	L1	2.18509	99.296	35.7036	1.00255	0.00668274	448.981
20190524	42	6	PHE	L1	2.34455	142.964	62.7687	0.818983	0.00334137	449.229
20190524	42	6	PHE	L1	2.00177	151.864	52.3634	0.422849	0.00334137	429.682
20190524	42	6	PHE	L1	1.83985	152.421	46.3192	0.42914	0.00334137	399.667
20190524	42	6	PHE	L1	2.30631	156.315	52.3819	0.500772	0.00334137	471.204
20190524	42	6	PHE	L1	1.75377	154.646	47.7626	0.362206	0.00334137	388.912
20190524	42	6	PHE	L1	1.88296	151.308	58.2093	0.431429	0.00334137	410.411
20190524	42	6	PHE	L1	1.72468	150.196	46.7858	0.29943	0.00334137	394.058
20190502	59	3	PHE	LIII-IV	2.2233	100.746	3.77574	0.718748	0.0132942	442.805
20190502	59	3	PHE	LIII-IV	1.23128	29.3544	9.74603	0.5825	0.00332355	341.619
20190502	59	3	PHE	LIII-IV	2.3709	92.8494	11.8058	1.2018	0.00332355	397.169
20190502	59	3	PHE	LIII-IV	2.46157	87.7443	16.8492	1.15409	0.00332355	424.839
20190502	59	3	PHE	LIII-IV	2.19628	105.612	6.20602	0.910856	0.00332355	433.765
20190502	59	3	PHE	LIII-IV	2.62899	86.787	13.2065	1.50211	0.00332355	395.492
20190502	59	3	PHE	LIII-IV	2.36528	83.9154	63.3492	1.28897	0.00332355	400.467
20190502	59	3	PHE	LIII-IV	2.29473	84.5536	38.5056	0.993425	0.00332355	411.807
20190502	59	3	PHE	LIII-IV	2.04636	146.772	5.48944	0.697832	0.00997065	416.751
20190502	59	3	PHE	LIII-IV	1.70329	185.486	4.42161	0.653236	0.029912	383.702
20190502	59	3	PHE	LIII-IV	1.88184	164.72	5.01385	0.65071	0.0132942	404.746
20190502	59	3	PHE	LIII-IV	2.00314	129.343	3.44402	0.652606	0.0265884	432.759
20190502	59	6	PHE	LIII-IV	3.1031	106.132	30.4444	1.14769	0.00332548	556.809
20190502	59	6	PHE	LIII-IV	3.70744	170.675	8.75662	0.712988	0.00997645	753.131
20190502	59	6	PHE	LIII-IV	3.17449	124.979	11.0823	0.889988	0.00997645	578.705
20190502	59	6	PHE	LIII-IV	2.72994	122.242	58.9504	1.23619	0.00332548	477.926
20190502	59	6	PHE	LIII-IV	2.40312	122.558	10.3196	0.802361	0.00332548	462.591
20190502	59	6	PHE	LIII-IV	2.81924	130.454	12.4353	1.10741	0.00665097	474.107
20190502	59	6	PHE	LIII-IV	3.20167	129.612	17.0284	0.826688	0.00997645	615.247
20190502	59	6	PHE	LIII-IV	2.42613	126.453	3.06998	0.853987	0.00997645	558.174
20190502	59	6	PHE	LIII-IV	3.01959	178.151	11.3372	0.679198	0.00997645	605.132
20190502	59	6	PHE	LIII-IV	2.79615	125.506	15.1184	0.745615	0.00997645	546.238
20190502	59	6	PHE	LIII-IV	2.90834	125.085	3.27252	1.13543	0.00997645	517.957
20190502	59	6	PHE	LIII-IV	3.17849	123.821	60.0006	1.26199	0.00332548	573.701
20190502	59	6	PHE	LIII-IV	3.51829	120.978	35.9253	1.01697	0.00665097	657.291
20190502	59	6	PHE	LIII-IV	2.41142	141.273	10.8943	1.00844	0.0133019	478.752
20190502	59	6	PHE	LIII-IV	2.64499	130.928	9.86897	1.0895	0.00665097	461.509
20190502	59	6	PHE	LIII-IV	2.55182	123.189	7.02349	0.7242	0.00332548	519.827
20190502	59	6	PHE	LIII-IV	3.24249	139.299	67.1389	1.12628	0.00332548	616.573
20190507	40	5	PHE	LIII-IV	1.4975	138.894	51.4202	0.268528	0.00332295	367.755
20190507	40	5	PHE	LIII-IV	1.97736	123.197	30.1877	0.487923	0.0066459	434.097
20190507	40	5	PHE	LIII-IV	1.78956	124.941	55.691	0.434801	0.00332295	408.861
20190507	40	5	PHE	LIII-IV	1.88009	125.576	88.9702	0.488415	0.00332295	433.049
20190507	40	5	PHE	LIII-IV	1.49819	176.472	23.5061	0.326972	0.0066459	360.386
20190507	40	5	PHE	LIII-IV	1.94558	134.455	56.1554	0.470675	0.00332295	427.327
20190507	40	5	PHE	LIII-IV	2.05809	136.04	70.6574	0.499595	0.00332295	457.322
20190508	41	1	PHE	LIII-IV	1.70591	131.083	25.4319	0.427469	0.00664704	362.206
20190508	41	1	PHE	LIII-IV	2.13901	126.172	51.8165	0.934667	0.00332352	401.259
20190508	41	1	PHE	LIII-IV	2.02073	128.627	45.488	0.574116	0.00332352	423.41
20190508	41	1	PHE	LIII-IV	1.95315	137.127	29.6541	0.66254	0.00332352	390.492
20190508	41	1	PHE	LIII-IV	1.3224	69.1301	31.0473	0.285047	0.00997056	363.931
20190508	41	1	PHE	LIII-IV	1.43789	92.2868	16.5532	0.380649	0.0166176	371.164
20190508	41	1	PHE	LIII-IV	1.68411	113.422	25.9734	0.569057	0.00664704	408.26
20190508	41	1	PHE	LIII-IV	1.9771	157.715	68.835	0.480171	0.00332352	427.264
20190508	41	1	PHE	LIII-IV	2.65054	135.805	28.9697	0.586674	0.00664704	489.849
20190508	41	1	PHE	LIII-IV	1.77586	149.782	51.319	0.336259	0.00332352	405.713
20190508	41	1	PHE	LIII-IV	1.81744	131.46	27.7316	0.421066	0.00664704	386.471
20190508	41	1	PHE	LIII-IV	2.2381	165.081	31.1985	0.363503	0.00332352	470.245
20190508	41	1	PHE	LIII-IV	1.64703	129.194	5.75942	0.330627	0.00332352	382.828
20190508	41	4	PHE	LIII-IV	1.62334	139.197	30.489	0.41555	0.00664471	373.45
20190508	41	4	PHE	LIII-IV	1.63245	93.7473	14.1918	0.486583	0.00996706	369.5
20190508	41	4	PHE	LIII-IV	1.85851	128.088	50.9558	0.519084	0.00664471	388.347
20190508	41	4	PHE	LIII-IV	2.00762	125.999	19.7862	0.646275	0.00664471	403.273
20190508	41	4	PHE	LIII-IV	1.5593	87.0691	46.8452	0.626634	0.00664471	343.529
20190508	41	4	PHE	LIII-IV	1.43208	103.432	17.3761	0.477985	0.0199341	338.631
20190508	41	4	PHE	LIII-IV	1.78407	130.651	14.5608	0.465923	0.0132894	382.638
20190508	41	4	PHE	LIII-IV	2.36019	120.681	24.7071	0.67742	0.00664471	471.237
20190508	41	4	PHE	LIII-IV	1.8383	89.3796	24.5077	0.587017	0.00996706	412.737
20190508	41	4	PHE	LIII-IV	1.86571	149.641	43.7663	0.494879	0.00664471	412.852
20190508	41	4	PHE	LIII-IV	1.48053	97.2921	17.7433	0.296455	0.00996706	372.641
20190508	41	7	PHE	LIII-IV	1.24091	44.7214	5.89213	0.378302	0.00997089	350.643
20190508	41	7	PHE	LIII-IV	1.45286	58.4721	5.47256	0.331488	0.00664726	387.898
20190508	41	7	PHE	LIII-IV	1.71488	96.8858	40.5857	0.702317	0.00332363	347.016
20190508	41	7	PHE	LIII-IV	1.63149	105.212	28.8147	0.52376	0.00664726	412.927
20190508	41	7	PHE	LIII-IV	1.28532	56.0121	36.739	0.498572	0.00664726	282.765
20190508	41	7	PHE	LIII-IV	2.16694	107.861	9.74484	0.776087	0.0132945	503.593
20190508	41	7	PHE	LIII-IV	1.91888	80.9904	20.608	0.768622	0.0132945	338.426
20190508	41	7	PHE	LIII-IV	1.72065	207.699	14.9079	0.512799	0.0166182	413.041
20190508	41	7	PHE	LIII-IV	1.61089	164.725	3.20802	0.68894	0.0531781	324.268
20190508	41	7	PHE	LIII-IV	2.33068	95.4665	31.4286	0.825813	0.00664726	412.555
20190508	41	7	PHE	LIII-IV	2.56064	114.106	58.1654	0.929454	0.00332363	501.614
20190508	41	7	PHE	LIII-IV	1.94061	93.8581	58.2783	1.15952	0.00332363	335.478
20190508	41	7	PHE	LIII-IV	1.49484	58.3775	30.9565	0.563141	0.00664726	260.907
20190508	41	7	PHE	LIII-IV	2.35713	104.928	30.4444	0.964308	0.00664726	363.963
20190508	41	7	PHE	LIII-IV	3.09434	172.956	6.05252	0.416955	0.0265891	685.097
20190508	41	7	PHE	LIII-IV	2.29464	167.09	7.34986	0.457413	0.0166182	500.922
20190508	41	7	PHE	LIII-IV	2.24094	138.169	9.82269	0.561528	0.0199418	419.119
20190509	42	2	PHE	LIII-IV	1.74529	117.957	52.507	0.629769	0.00332271	369.311
20190509	42	2	PHE	LIII-IV	2.23296	143.571	72.3285	0.927598	0.00332271	430.377
20190509	42	2	PHE	LIII-IV	1.60101	169.184	53.2238	0.490375	0.00332271	364.529
20190509	42	2	PHE	LIII-IV	1.45779	173.228	35.8606	0.479307	0.00332271	339.88
20190509	42	2	PHE	LIII-IV	2.26363	119.642	54.4383	0.89754	0.00332271	443.018
20190509	42	2	PHE	LIII-IV	2.56518	140.2	71.5073	1.00775	0.00332271	491.844
20190509	42	2	PHE	LIII-IV	2.17675	130.764	40.4211	0.995117	0.00332271	411.592
20190509	42	2	PHE	LIII-IV	2.75584	119.305	42.7336	1.37801	0.00332271	460.845
20190509	42	2	PHE	LIII-IV	2.52139	137.167	62.5055	0.947167	0.00332271	478.819
20190509	42	2	PHE	LIII-IV	1.53428	220.917	15.3045	0.400668	0.0132909	369.833
20190509	42	2	PHE	LIII-IV	2.19587	153.513	22.4148	0.655297	0.00664543	415.349
20190509	42	2	PHE	LIII-IV	1.9968	188.057	28.447	0.538323	0.00996814	433.865
20190509	42	2	PHE	LIII-IV	1.5249	123.349	19.6715	0.501312	0.00996814	370.292
20190509	42	2	PHE	LIII-IV	1.78317	163.252	14.5094	0.468608	0.0166136	419.313
20190516	66	1	PHE	LIII-IV	2.81325	134.269	48.8637	1.40856	0.00332772	476.565
20190516	66	1	PHE	LIII-IV	2.65564	133.106	56.6772	1.40577	0.00332772	448.603
20190516	66	1	PHE	LIII-IV	2.46919	134.269	56.0932	1.07517	0.00332772	457.133
20190516	66	1	PHE	LIII-IV	2.96383	140.081	70.8311	1.52081	0.00332772	517.424
20190516	66	1	PHE	LIII-IV	2.43133	143.569	76.2699	1.22554	0.00332772	441.644
20190516	66	1	PHE	LIII-IV	2.11767	130.781	47.3916	0.881911	0.00332772	401.466
20190516	66	1	PHE	LIII-IV	2.93594	123.806	45.0544	1.4965	0.00332772	481.858
20190516	66	1	PHE	LIII-IV	2.83133	142.987	82.264	1.28564	0.00332772	516.733
20190516	66	1	PHE	LIII-IV	2.44719	133.106	47.2635	0.991643	0.00332772	449.028
20190516	66	1	PHE	LIII-IV	2.88667	133.106	62.9014	1.27262	0.00332772	513.678
20190516	66	1	PHE	LIII-IV	1.99011	139.5	67.1545	0.605445	0.00332772	420.79
20190516	66	1	PHE	LIII-IV	2.22103	122.062	35.2255	0.856325	0.00332772	415.14
20190516	66	1	PHE	LIII-IV	2.12149	128.456	57.3534	0.88192	0.00332772	405.408
20190516	66	1	PHE	LIII-IV	2.0381	141.244	82.5575	0.846456	0.00332772	411.287
20190516	66	1	PHE	LIII-IV	2.43042	132.525	67.3259	1.28577	0.00332772	426.315
20190516	66	1	PHE	LIII-IV	2.52227	141.825	75.9976	1.19821	0.00332772	463.629
20190516	66	1	PHE	LIII-IV	1.97441	142.406	66.4568	0.796348	0.00332772	394.512
20190516	66	1	PHE	LIII-IV	2.29131	146.475	85.6617	1.02077	0.00332772	442.981
20190516	66	1	PHE	LIII-IV	1.91219	138.337	60.6261	0.819942	0.00332772	380.643
20190516	66	1	PHE	LIII-IV	2.33584	127.875	67.2359	1.17215	0.00332772	423.302
20190516	66	1	PHE	LIII-IV	1.99899	174.956	27.3817	0.756542	0.00665544	397.629
20190516	66	1	PHE	LIII-IV	2.8719	149.962	101.161	0.506747	0.00332772	623.17
20190516	66	1	PHE	LIII-IV	2.35717	122.062	50.8407	1.19961	0.00332772	408.919
20190516	66	1	PHE	LIII-IV	2.45212	127.875	65.2744	1.15219	0.00332772	443.515
20190516	66	4	PHE	LIII-IV	1.48541	92.7506	20.2042	0.469355	0.00997984	323.22
20190516	66	4	PHE	LIII-IV	2.53438	164.127	32.9223	1.07979	0.00332661	414.524
20190516	66	4	PHE	LIII-IV	2.99217	184.717	53.5186	1.32562	0.00332661	472.056
20190516	66	4	PHE	LIII-IV	2.58237	182.364	42.8884	0.971354	0.00332661	432.86
20190516	66	4	PHE	LIII-IV	2.13737	183.54	47.8722	0.917816	0.00332661	374.032
20190516	66	4	PHE	LIII-IV	2.44181	167.069	34.4061	0.932881	0.00332661	417.939
20190516	66	4	PHE	LIII-IV	1.24196	166.48	26.2349	0.285123	0.00332661	306.976
20190516	66	4	PHE	LIII-IV	1.78228	162.951	29.3013	0.75508	0.00332661	332.296
20190516	66	4	PHE	LIII-IV	2.27974	161.186	36.3723	0.85208	0.00332661	401.49
20190516	66	4	PHE	LIII-IV	2.31167	162.951	33.3491	0.743722	0.00332661	414.316
20190516	66	4	PHE	LIII-IV	2.0394	166.48	47.9676	0.535375	0.00332661	400.288
20190516	66	4	PHE	LIII-IV	2.47601	162.363	17.3888	0.870356	0.00332661	420.659
20190516	66	4	PHE	LIII-IV	1.96584	167.657	21.4753	0.594738	0.00332661	373.633
20190516	66	4	PHE	LIII-IV	2.14744	189.423	59.6233	0.890216	0.00332661	390.76
20190516	66	4	PHE	LIII-IV	2.18079	172.363	24.3452	0.758244	0.00332661	390.556
20190516	66	4	PHE	LIII-IV	1.96849	172.951	41.4863	0.920516	0.00332661	345.491
20190516	66	4	PHE	LIII-IV	2.06811	167.069	20.9441	0.794934	0.00332661	367.554
20190516	66	4	PHE	LIII-IV	2.42917	169.422	20.9452	0.644095	0.00332661	433.988
20190516	66	4	PHE	LIII-IV	2.47769	169.422	38.6693	0.791114	0.00332661	437.158
20190516	66	4	PHE	LIII-IV	1.87715	183.54	48.1132	0.447338	0.00332661	385.961
20190516	66	4	PHE	LIII-IV	2.39683	178.834	33.8782	0.589345	0.00332661	445.354
20190516	66	4	PHE	LIII-IV	2.02712	167.657	22.6669	0.841991	0.00332661	357.362
20190516	66	4	PHE	LIII-IV	2.04731	165.304	33.163	0.721954	0.00332661	380.522
20190520	67	2	PHE	LIII-IV	1.72498	90.8626	50.1793	0.766277	0.00332633	331.81
20190520	67	2	PHE	LIII-IV	1.51453	90.8626	50.342	0.443588	0.00332633	341.295
20190520	67	2	PHE	LIII-IV	1.64196	89.7408	47.3227	0.638527	0.00332633	335.651
20190520	67	2	PHE	LIII-IV	1.95289	88.619	41.2466	0.938621	0.00332633	346.439
20190520	67	2	PHE	LIII-IV	1.76344	97.0322	67.3733	0.719062	0.00332633	359.002
20190520	67	2	PHE	LIII-IV	1.65151	110.493	61.7887	0.630511	0.00332633	344.064
20190520	67	2	PHE	LIII-IV	2.07537	89.1799	40.4198	1.02503	0.00332633	357.354
20190520	67	2	PHE	LIII-IV	1.43577	106.006	60.0071	0.482821	0.00332633	320.79
20190520	67	2	PHE	LIII-IV	1.565	112.737	74.3577	0.569883	0.00332633	340.697
20190520	67	2	PHE	LIII-IV	1.92813	108.25	73.0188	0.781319	0.00332633	386.846
20190520	67	2	PHE	LIII-IV	1.84312	109.372	100.455	0.704736	0.00332633	390.762
20190520	67	2	PHE	LIII-IV	1.64571	104.885	96.9687	0.548447	0.00332633	368.551
20190520	67	2	PHE	LIII-IV	1.51546	120.589	95.9478	0.501922	0.00332633	349.027
20190520	67	2	PHE	LIII-IV	1.78183	98.7149	54.6167	0.774057	0.00332633	351.478
20190520	67	2	PHE	LIII-IV	1.80534	100.398	36.2561	0.719973	0.00332633	357.622
20190520	67	2	PHE	LIII-IV	1.94224	99.8366	75.468	0.882767	0.00332633	382.797
20190520	67	2	PHE	LIII-IV	1.8552	88.619	49.0104	0.814832	0.00332633	356.895
20190520	67	2	PHE	LIII-IV	1.6184	108.25	52.7862	0.494812	0.00332633	354.683
20190520	67	2	PHE	LIII-IV	2.02	88.619	63.4566	0.899766	0.00332633	380.423
20190520	67	2	PHE	LIII-IV	1.64651	90.3017	70.1193	0.672227	0.00332633	344.178
20190520	67	2	PHE	LIII-IV	1.56905	93.1061	48.0195	0.588848	0.00332633	334.091
20190520	67	2	PHE	LIII-IV	1.65487	88.619	49.2035	0.643188	0.00332633	346.674
20190524	42	1	PHE	LIII-IV	1.93783	148.457	80.7511	0.456438	0.00332358	435.268
20190524	42	1	PHE	LIII-IV	1.67523	135.991	68.6365	0.410874	0.00332358	384
20190524	42	1	PHE	LIII-IV	2.10475	135.425	47.0388	0.661597	0.00332358	428.368
20190524	42	1	PHE	LIII-IV	1.8042	142.224	73.7762	0.606739	0.00332358	384.402
20190524	42	1	PHE	LIII-IV	1.87516	117.859	35.4033	0.633607	0.00332358	382.1
20190524	42	1	PHE	LIII-IV	1.79026	137.124	57.3041	0.304479	0.00332358	419.664
20190524	42	1	PHE	LIII-IV	1.57336	143.924	80.0284	0.486242	0.00332358	363.147
20190524	42	1	PHE	LIII-IV	1.63525	130.892	61.8435	0.491904	0.00332358	366.745
20190524	42	1	PHE	LIII-IV	1.76048	140.524	64.8425	0.485745	0.00332358	390.16
20190524	42	1	PHE	LIII-IV	1.91104	138.258	59.9758	0.538183	0.00332358	410.329
20190524	42	1	PHE	LIII-IV	1.69922	146.757	85.0824	0.450705	0.00332358	389.118
20190524	42	1	PHE	LIII-IV	2.394	153.557	75.5272	0.448185	0.00332358	514.594
20190524	42	4	PHE	LIII-IV	2.44617	107.779	62.9865	0.928567	0.00332227	475.877
20190524	42	4	PHE	LIII-IV	1.8667	116.714	55.4902	0.481593	0.00332227	415.641
20190524	42	4	PHE	LIII-IV	1.99842	103.87	36.0207	0.409503	0.00332227	445.582
20190524	42	4	PHE	LIII-IV	2.49853	112.246	43.5204	0.77543	0.00332227	493.107
20190524	42	4	PHE	LIII-IV	1.81759	102.195	38.1957	0.503979	0.00332227	399.261
20190524	42	4	PHE	LIII-IV	1.85685	108.337	39.6382	0.469955	0.00332227	404.942
20190524	42	4	PHE	LIII-IV	2.03921	97.727	47.3512	0.910657	0.00332227	388.105
20190524	42	4	PHE	LIII-IV	1.82154	93.2595	22.4907	0.710126	0.00332227	355.952
20190524	42	4	PHE	LIII-IV	1.54496	104.987	48.4111	0.382248	0.00332227	361.693
20190524	42	4	PHE	LIII-IV	1.6883	106.662	35.9166	0.391654	0.00332227	384.979
20190524	42	4	PHE	LIII-IV	1.42318	120.065	73.1264	0.393023	0.00332227	341.496
20190524	42	4	PHE	LIII-IV	1.77711	116.156	81.405	0.650233	0.00332227	385.024
20190524	42	4	PHE	LIII-IV	1.33265	107.779	53.2596	0.255987	0.00332227	333.651
20190524	42	4	PHE	LIII-IV	1.47191	128.72	39.4663	0.257649	0.00664454	367.991
20190524	42	4	PHE	LIII-IV	1.83141	109.454	63.4186	0.525302	0.00332227	402.301
20190524	42	4	PHE	LIII-IV	1.65467	119.506	58.6157	0.428175	0.00332227	393.076
20190524	42	4	PHE	LIII-IV	1.69588	98.8439	47.6141	0.604708	0.00332227	358.134
